# Supplementary material for: Plasma-Derived Exosome Proteins as Novel Diagnostic and Prognostic Biomarkers in Neuroblastoma Patients
Source: Cells. 2023 Oct 25;12(21):2516. doi: 10.3390/cells12212516 (PMC10649754; doi:10.3390/cells12212516)
Supplement: Supplementary file 1 [file cells-12-02516-s001.zip]

Archive with 21 entries (20 files):
- Supplementary Table S1.xlsx
- Supplementary Table S10.xlsx
- Supplementary Table S2.xlsx
- Supplementary Table S3.xlsx
- Supplementary Table S4.xlsx
- Supplementary Table S5.xlsx
- Supplementary Table S6.xlsx
- Supplementary Table S7.xlsx
- Supplementary Table S8.xlsx
- Supplementary Table S9_.xlsx
- __MACOSX/
- __MACOSX/._Supplementary Table S1.xlsx
- __MACOSX/._Supplementary Table S10.xlsx
- __MACOSX/._Supplementary Table S2.xlsx
- __MACOSX/._Supplementary Table S3.xlsx
- __MACOSX/._Supplementary Table S4.xlsx
- __MACOSX/._Supplementary Table S5.xlsx
- __MACOSX/._Supplementary Table S6.xlsx
- __MACOSX/._Supplementary Table S7.xlsx
- __MACOSX/._Supplementary Table S8.xlsx
- __MACOSX/._Supplementary Table S9_.xlsx
