# Supplementary material for: Plasma-Derived Exosome Proteins as Novel Diagnostic and Prognostic Biomarkers in Neuroblastoma Patients
Source: Cells. 2023 Oct 25;12(21):2516. doi: 10.3390/cells12212516 (PMC10649754; doi:10.3390/cells12212516)
Supplement: Supplementary file 1 [file cells-12-02516-s001.zip › Supplementary Table S1.xlsx]

## Sheet: Suppl.Tab.1
	Supplementary Table S1. List of Exo-prot exclusively expressed in NB respect to CTRL samples
	Protein name	Gene namea	z-scoreb
	Tubulin alpha-4A chain	TUBA4A	6.34313
	Nucleophosmin	NPM1	6.02094
	Secretogranin-1	CHGB	5.21723
	Serine/threonine-protein kinase 24	STK24	5.21723
	Coagulation factor VIII	F8	4.78634
	Complement component C7	C7	4.71234
	Parathymosin	PTMS	4.69574
	Seizure 6-like protein	SEZ6L	4.64758
	LIM and senescent cell antigen-like-containing domain protein 1	LIMS1	4.37595
	Lymphocyte cytosolic protein 2	LCP2	4.11071
	Annexin A11	ANXA11	3.85013
	Microtubule-associated protein RP/EB family member 2	MAPRE2	3.85013
	Syntaxin-11	STX11	3.85013
	Prothymosin alpha	PTMA	3.68301
	Ras suppressor protein 1	RSU1	3.59244
	Heterogeneous nuclear ribonucleoproteins C1/C2	HNRNPC	3.4641
	Serum amyloid A-2 protein	SAA2	3.39819
	Filamin A	FLNA	3.33576
	Protein kinase C beta type	PRKCB	3.33576
	Elongation factor 1-beta	EEF1B2	3.30011
	Protein phosphatase 1 regulatory subunit 12A	PPP1R12A	3.20713
	A-kinase anchor protein 12	AKAP12	3.1864
	Heterogeneous nuclear ribonucleoprotein U-like protein 2	HNRNPUL2-BSCL2	3.03835
	Secretogranin-2	SCG2	3.01047
	Proprotein convertase subtilisin/kexin type 9	PCSK9	2.94941
	Coronin-1C	CORO1C	2.94782
	Eukaryotic translation initiation factor 4H	EIF4H	2.94782
	Protein transport protein Sec16A	SEC16A	2.94782
	Testican-1	SPOCK1	2.94782
	Transformation/transcription domain-associated protein	TRRAP	2.94782
	Protein Disulfide Isomerase Family A Member 3	PDIA3	2.91043
	Apolipoprotein A-V	APOA5	2.85099
	Annexin	ANXA6	2.81642
	Eukaryotic translation initiation factor 3 subunit D	EIF3D	2.81642
	RNA-binding protein Raly	RALY	2.81642
	RING finger protein 141	RNF141	2.81642
	Caldesmon	CALD1	2.68328
	40S ribosomal protein S16	RPS16	2.68328
	Plexin domain-containing protein 2	PLXDC2	-2.60473
	Hemoglobin subunit zeta	HBZ	-2.65165
	60S ribosomal protein L18	RPL18	-2.6677
	EF-hand domain-containing protein D2	EFHD2	-2.68328
	Heat shock protein beta-1	HSPB1	-2.68328
	WD repeat-containing protein 81	WDR81	-2.7136
	Phosphatidylinositol 5-phosphate 4-kinase type-2 alpha	PIP4K2A	-2.71855
	Keratinocyte differentiation-associated protein	KRTDAP	-2.7501
	Dentin matrix acidic phosphoprotein 1	DMP1	-2.7501
	Reelin	RELN	-2.77591
	Signaling threshold-regulating transmembrane adapter 1	SIT1	-2.80624
	Collectin-12	COLEC12	-2.83772
	Glia maturation factor gamma	GMFG	-2.85963
	Complement component C8 gamma chain	C8G	-2.88675
	Sex hormone-binding globulin	SHBG	-2.88675
	Elongation factor Tu, mitochondrial	TUFM	-2.88675
	Eukaryotic translation initiation factor 5	EIF5	-2.94782
	Hemoglobin subunit delta	HBD	-2.94782
	Ig kappa chain V-III region VG	IGKV3D-11	-2.94941
	Receptor-type tyrosine-protein phosphatase F	PTPRF	-3.02372
	Macrophage migration inhibitory factor	MIF	-3.02522
	Thyroxine-binding globulin	SERPINA7	-3.03835
	Actin-related protein 2/3 complex subunit 4	ARPC4	-3.04256
	Spectrin alpha chain, erythrocytic 1	SPTA1	-3.07794
	Dentin sialophosphoprotein	DSPP	-3.16289
	Protein-tyrosine-phosphatase	PTPRJ	-3.16289
	Eosinophil peroxidase	EPX	-3.16789
	Ig kappa chain V-II region FR	IGKV2-40	-3.18198
	Peroxiredoxin-6	PRDX6	-3.1864
	Thymosin beta-10	TMSB10	-3.1864
	PDZ and LIM domain protein 1	PDLIM1	-3.22828
	Protein BRICK1	BRK1	-3.24788
	ATP-citrate synthase	ACLY	-3.27815
	Zyxin	ZYX	-3.33462
	Kinesin-like protein KIF20B	KIF20B	-3.33576
	Serine/threonine-protein kinase 10	STK10	-3.33849
	Synaptosomal-associated protein	SNAP23	-3.3541
	26S proteasome non-ATPase regulatory subunit 5	PSMD5	-3.36894
	Monocyte differentiation antigen CD14	CD14	-3.39819
	Hemopexin	HPX	-3.39819
	Vasorin	VASN	-3.57453
	Tubulin alpha-1B chain	TUBA1B	-3.59244
	Carbonic anhydrase 1	CA1	-3.61814
	CDC42 small effector protein 2	CDC42SE2	-3.68301
	Plasma kallikrein	KLKB1	-3.70255
	Syntaxin-7	STX7	-3.71231
	Biotinidase	BTD	-3.72104
	Adenine phosphoribosyltransferase	APRT	-3.83481
	Receptor-type tyrosine-protein phosphatase zeta	PTPRZ1	-3.85084
	Dynactin subunit 2	DCTN2	-3.90792
	Hemoglobin subunit gamma-2	HBG2	-3.90792
	Dematin	DMTN	-3.99037
	Coatomer subunit alpha	COPA	-4
	Mannose-binding protein C	MBL2	-4.00062
	T-complex protein 1 subunit alpha	TCP1	-4.00892
	26S protease regulatory subunit 7	PSMC2	-4.01396
	Inter-Alpha-Trypsin Inhibitor Heavy Chain 1	ITIH2	-4.04145
	SLIT and NTRK-like protein 1	SLITRK1	-4.05674
	Peroxiredoxin-2	PRDX2	-4.16828
	Beta-adducin	ADD2	-4.19263
	Collectin-10	COLEC10	-4.30911
	Glycophorin-A	GPErik	-4.31686
	Phosphatidylinositol-glycan-specific phospholipase D	GPLD1	-4.37595
	Sulfhydryl oxidase 1	QSOX1	-4.56383
	Syntenin-1	SDCBP	-4.56383
	Vasodilator-stimulated phosphoprotein	VASP	-4.56383
	EH domain-containing protein 1	EHD1	-4.66847
	Collagen alpha-2(XI) chain	COL11A2	-4.67389
	Ubiquitin-conjugating enzyme E2 variant 2	UBE2V2	-4.70358
	Periodic tryptophan protein 1 homolog	PWP1	-4.77297
	Laminin subunit gamma-1	LAMC1	-4.9247
	Ubiquitin carboxyl-terminal hydrolase 15	USP15	-5
	Retinol-binding protein 4	RBP4	-5.01745
	Protein 4.1	EPB41	-5.16866
	Attractin	ATRN	-5.19886
	Bone sialoprotein 2	IBSP	-5.3033
	Collagen alpha-1(VI) chain	COL6A1	-5.47011
	Flotillin-1	FLOT1	-5.5192
	Mannan-binding lectin serine protease	MASP2	-5.66885
	Cullin-associated NEDD8-dissociated protein 1	CAND1	-5.68038
	Programmed cell death 6-interacting protein	PDCD6IP	-5.68038
	Acylamino-acid-releasing enzyme	APEH	-5.89042
	Prolow-density lipoprotein receptor-related protein 1	LRP1	-6.39532
	The distribution of missing values between NB and CTRL samples was evaluated by two sample Z-test for proportions, and Exo-prots exclusively expressed in each sample are shown.
	aName of protein-coding gene.
	bProteins with z-test scores lower than -2.6 or higher than 2.6 (p<0.005) were considered to have statistically significant differences.
