# Supplementary material for: Plasma-Derived Exosome Proteins as Novel Diagnostic and Prognostic Biomarkers in Neuroblastoma Patients
Source: Cells. 2023 Oct 25;12(21):2516. doi: 10.3390/cells12212516 (PMC10649754; doi:10.3390/cells12212516)
Supplement: Supplementary file 1 [file cells-12-02516-s001.zip › Supplementary Table S10.xlsx]

## Sheet: Suppl.Tab.10
	Supplementary Table S10. Significantly enriched processes associated with Exo-prot regulated in the comparison between HR-NB and LR-NB samples
	Ontologya	Gene set IDb	Pathway or process descriptionc	n Genesd	Pathway Genese	FDRf	Genesg
	GO BP	GO:0006950	Response to stress	57	3485	1.12e-17	MYH9,CHGA,LBP,F9,C5,SPARC,HSPB1,VGF,PDGFRB,SERPINA10,SLC4A1,CAPZA1,C9,YWHAE,KNG1,TNC,NRP1,ITIH4,SERPING1,APP,PDIA4,HSP90B1,PDIA3,FGB,VASN,CALR,SERPINF2,HBA1,A2M,HBG1,FBLN1,HSP90AA1,FGG,SNCA,THBS4,APOD,FN1,HP,APOA4,SERPINC1,APOA2,GNAS,HSP90AB1,HSPG2,F10,HBG2,GIG25,PROS1,SPP1,SAA1,TF,C4B,SAA2,C1R,HPR,HIST1H4A,GNB1
	GO BP	GO:0051179	Localization	69	5591	1.27e-17	SPP2,MYH9,CHGA,LBP,F9,C5,VTN,SPARC,APOB,TTR,HSPB1,YWHAH,VGF,NASP,PDGFRB,SLC4A1,CAPZA1,YWHAE,KNG1,NRP1,HPX,ITIH4,SERPING1,HNRNPU,APP,PDIA4,HSP90B1,FGB,YWHAG,CD248,HEG1,CSPG4,CALR,SERPINF2,HBA1,A2M,HBG1,HSP90AA1,FGG,SNCA,THBS4,APOD,FN1,HP,APOA4,NRP2,SERPINC1,APOA2,GNAS,HSP90AB1,KIF20B,HSPG2,F10,AGRN,HBG2,GIG25,PROS1,APOF,AKAP12,SAA1,TF,LTBP1,PRG4,ITIH3,C4B,SAA2,HPR,RAN,APOC4
	GO BP	GO:0009611	Response to wounding	26	532	5.69e-16	MYH9,F9,SPARC,HSPB1,PDGFRB,SERPINA10,SLC4A1,CAPZA1,KNG1,TNC,NRP1,SERPING1,FGB,A2M,HBG1,FBLN1,FGG,APOD,FN1,SERPINC1,GNAS,F10,HBG2,PROS1,SAA1,GNB1
	GO BP	GO:0042060	Wound healing	24	439	1.19e-15	MYH9,F9,SPARC,HSPB1,PDGFRB,SERPINA10,SLC4A1,CAPZA1,KNG1,TNC,SERPING1,FGB,A2M,HBG1,FBLN1,FGG,FN1,SERPINC1,GNAS,F10,HBG2,PROS1,SAA1,GNB1
	GO BP	GO:0006810	Transport	58	4353	1.83e-14	SPP2,MYH9,CHGA,LBP,F9,VTN,SPARC,APOB,TTR,HSPB1,YWHAH,VGF,NASP,SLC4A1,CAPZA1,YWHAE,KNG1,NRP1,HPX,ITIH4,SERPING1,HNRNPU,APP,PDIA4,HSP90B1,FGB,YWHAG,CALR,SERPINF2,HBA1,A2M,HBG1,HSP90AA1,FGG,SNCA,APOD,FN1,HP,APOA4,SERPINC1,APOA2,GNAS,HSP90AB1,HSPG2,F10,HBG2,GIG25,PROS1,APOF,AKAP12,SAA1,TF,PRG4,ITIH3,C4B,HPR,RAN,APOC4
	GO BP	GO:0065008	Regulation of biological quality	56	4042	1.83e-14	MYH9,CHGA,F9,VTN,SPARC,APOB,TTR,HSPB1,YWHAH,VGF,PDGFRB,SERPINA10,SLC4A1,CAPZA1,YWHAE,KNG1,NRP1,HPX,SERPING1,HNRNPU,APP,PDIA4,HSP90B1,PDIA3,FGB,YWHAG,HEG1,CALR,SERPINF2,A2M,HBG1,FBLN1,HSP90AA1,FGG,SNCA,EPB41,FN1,APOA4,NRP2,SERPINC1,APOA2,GNAS,HSP90AB1,F10,AGRN,HBG2,GIG25,PROS1,SPP1,AKAP12,SAA1,TF,LTBP1,APOC4,HIST1H4A,GNB1
	GO BP	GO:0007596	Blood coagulation	20	303	2.99e-14	MYH9,F9,HSPB1,SERPINA10,SLC4A1,CAPZA1,KNG1,SERPING1,FGB,A2M,HBG1,FBLN1,FGG,SERPINC1,GNAS,F10,HBG2,PROS1,SAA1,GNB1
	GO BP	GO:0002576	Platelet degranulation	15	129	1.25e-13	SPP2,SPARC,KNG1,ITIH4,SERPING1,APP,FGB,SERPINF2,A2M,FGG,FN1,GIG25,PROS1,TF,ITIH3
	GO BP	GO:0050878	Regulation of body fluid levels	23	509	1.32e-13	MYH9,F9,VTN,HSPB1,SERPINA10,SLC4A1,CAPZA1,KNG1,SERPING1,FGB,HEG1,SERPINF2,A2M,HBG1,FBLN1,FGG,SERPINC1,GNAS,F10,HBG2,PROS1,SAA1,GNB1
	GO BP	GO:0016192	Vesicle-mediated transport	37	1805	7.29e-13	SPP2,MYH9,CHGA,LBP,F9,VTN,SPARC,APOB,TTR,CAPZA1,KNG1,HPX,ITIH4,SERPING1,APP,HSP90B1,FGB,CALR,SERPINF2,HBA1,A2M,HSP90AA1,FGG,SNCA,FN1,HP,HSP90AB1,HSPG2,F10,GIG25,PROS1,SAA1,TF,PRG4,ITIH3,C4B,HPR
	GO BP	GO:0010951	Negative regulation of endopeptidase activity	17	248	2.81e-12	SPP2,C5,VTN,SERPINA10,YWHAE,KNG1,ITIH4,SERPING1,APP,SERPINF2,A2M,SNCA,SERPINC1,GIG25,PROS1,ITIH3,C4B
	GO BP	GO:0050896	Response to stimulus	72	8046	1.67e-11	MYH9,CHGA,LBP,F9,C5,VTN,SPARC,APOB,TTR,HSPB1,YWHAH,VGF,CLEC11A,NASP,PDGFRB,SERPINA10,SLC4A1,CAPZA1,C9,YWHAE,KNG1,TNC,NRP1,ITIH4,SERPING1,HNRNPU,APP,PDIA4,HSP90B1,PDIA3,FGB,YWHAG,VASN,CSPG4,CALR,SERPINF2,HBA1,A2M,HBG1,FBLN1,HSP90AA1,FGG,SNCA,THBS4,APOD,FN1,HP,APOA4,NRP2,SERPINC1,APOA2,GNAS,HSP90AB1,HSPG2,F10,AGRN,HBG2,GIG25,PROS1,SPP1,AKAP12,SAA1,TF,LTBP1,PRG4,C4B,SAA2,C1R,HPR,RAN,HIST1H4A,GNB1
	GO BP	GO:0045861	Negative regulation of proteolysis	18	356	4.76e-11	SPP2,C5,VTN,SERPINA10,YWHAE,KNG1,ITIH4,SERPING1,APP,SERPINF2,A2M,SNCA,SERPINC1,HSP90AB1,GIG25,PROS1,ITIH3,C4B
	GO BP	GO:0002526	Acute inflammatory response	11	74	1e-10	LBP,ITIH4,SERPINF2,FN1,HP,SERPINC1,APOA2,GIG25,SAA1,SAA2,HPR
	GO BP	GO:0043086	Negative regulation of catalytic activity	24	807	1.23e-10	SPP2,C5,VTN,HSPB1,SERPINA10,SLC4A1,YWHAE,KNG1,ITIH4,SERPING1,HNRNPU,APP,YWHAG,HEG1,SERPINF2,A2M,SNCA,HP,SERPINC1,APOA2,GIG25,PROS1,ITIH3,C4B
	GO BP	GO:0052547	Regulation of peptidase activity	19	449	1.57e-10	SPP2,C5,VTN,SERPINA10,YWHAE,KNG1,ITIH4,SERPING1,APP,SERPINF2,A2M,FBLN1,SNCA,FN1,SERPINC1,GIG25,PROS1,ITIH3,C4B
	GO BP	GO:0045055	Regulated exocytosis	22	697	4.39e-10	SPP2,MYH9,CHGA,SPARC,TTR,KNG1,ITIH4,SERPING1,APP,FGB,SERPINF2,A2M,HSP90AA1,FGG,SNCA,FN1,HP,HSP90AB1,GIG25,PROS1,TF,ITIH3
	GO BP	GO:0032940	Secretion by cell	25	979	8.09e-10	SPP2,MYH9,CHGA,SPARC,TTR,VGF,KNG1,ITIH4,SERPING1,APP,PDIA4,FGB,SERPINF2,A2M,HSP90AA1,FGG,SNCA,FN1,HP,GNAS,HSP90AB1,GIG25,PROS1,TF,ITIH3
	GO BP	GO:0051336	Regulation of hydrolase activity	28	1284	1.04e-09	SPP2,C5,VTN,PDGFRB,SERPINA10,YWHAE,KNG1,NRP1,ITIH4,SERPING1,HNRNPU,APP,HSP90B1,SERPINF2,A2M,FBLN1,SNCA,FN1,APOA4,SERPINC1,APOA2,GNAS,HSP90AB1,AGRN,GIG25,PROS1,ITIH3,C4B
	GO BP	GO:0072378	Blood coagulation, fibrin clot formation	8	26	1.13e-09	F9,KNG1,SERPING1,FGB,A2M,FBLN1,FGG,F10
	GO BP	GO:0046903	Secretion	26	1097	1.14e-09	SPP2,MYH9,CHGA,SPARC,TTR,VGF,KNG1,ITIH4,SERPING1,APP,PDIA4,FGB,SERPINF2,A2M,HSP90AA1,FGG,SNCA,FN1,HP,SERPINC1,GNAS,HSP90AB1,GIG25,PROS1,TF,ITIH3
	GO BP	GO:0051346	Negative regulation of hydrolase activity	18	450	1.33e-09	SPP2,C5,VTN,SERPINA10,YWHAE,KNG1,ITIH4,SERPING1,APP,SERPINF2,A2M,SNCA,SERPINC1,APOA2,GIG25,PROS1,ITIH3,C4B
	GO BP	GO:0050790	Regulation of catalytic activity	37	2386	1.77e-09	SPP2,C5,VTN,HSPB1,PDGFRB,SERPINA10,SLC4A1,YWHAE,KNG1,NRP1,ITIH4,SERPING1,HNRNPU,APP,HSP90B1,YWHAG,HEG1,CSPG4,SERPINF2,A2M,FBLN1,HSP90AA1,SNCA,FN1,HP,APOA4,SERPINC1,APOA2,GNAS,HSP90AB1,AGRN,GIG25,PROS1,SAA1,TF,ITIH3,C4B
	GO BP	GO:0051239	Regulation of multicellular organismal process	43	3227	1.77e-09	CHGA,LBP,C5,VTN,SPARC,HSPB1,YWHAH,PDGFRB,YWHAE,KNG1,NRP1,SERPING1,APP,FGB,YWHAG,VASN,HEG1,CALR,SERPINF2,FBLN1,FGG,SNCA,THBS4,APOD,EPB41,FN1,APOA4,NRP2,SERPINC1,APOA2,GNAS,HSP90AB1,KIF20B,HSPG2,AGRN,PROS1,SPP1,AKAP12,SAA1,TF,LTBP1,NAP1L1,HIST1H4A
	GO BP	GO:0030198	Extracellular matrix organization	16	338	1.94e-09	NID2,VTN,SPARC,TTR,TNC,APP,FGB,SERPINF2,A2M,FBLN1,FGG,FN1,HSPG2,AGRN,SPP1,ACAN
	GO BP	GO:0032501	Multicellular organismal process	63	6933	5.13e-09	SPP2,MYH9,CHGA,F9,VTN,SPARC,ST8SIA4,APOB,HSPB1,YWHAH,VGF,CLEC11A,NASP,PDGFRB,SERPINA10,SLC4A1,CAPZA1,YWHAE,KNG1,TNC,NRP1,SERPING1,HNRNPU,APP,FGB,YWHAG,CD248,HEG1,CSPG4,CALR,SERPINF2,PLXDC1,A2M,HBG1,FBLN1,HSP90AA1,FGG,THBS4,APOD,TPM4,FN1,APOA4,NRP2,SERPINC1,APOA2,GNAS,HSP90AB1,KIF20B,HSPG2,F10,AGRN,HBG2,GIG25,PROS1,SPP1,AKAP12,SAA1,TF,LTBP1,ACAN,APOC4,NAP1L1,GNB1
	GO BP	GO:0051248	Negative regulation of protein metabolic process	25	1096	5.46e-09	SPP2,C5,VTN,HSPB1,SERPINA10,YWHAE,KNG1,ITIH4,SERPING1,APP,YWHAG,HEG1,CALR,SERPINF2,A2M,FBLN1,SNCA,APOD,SERPINC1,HSP90AB1,HSPG2,GIG25,PROS1,ITIH3,C4B
	GO BP	GO:0030162	Regulation of proteolysis	21	747	7.57e-09	SPP2,MYH9,C5,VTN,SERPINA10,YWHAE,KNG1,ITIH4,SERPING1,APP,SERPINF2,A2M,FBLN1,SNCA,FN1,SERPINC1,HSP90AB1,GIG25,PROS1,ITIH3,C4B
	GO BP	GO:0006954	Inflammatory response	18	515	8.16e-09	LBP,C5,KNG1,ITIH4,APP,SERPINF2,SNCA,FN1,HP,SERPINC1,APOA2,HSPG2,GIG25,SPP1,SAA1,C4B,SAA2,HPR
	GO BP	GO:0051246	Regulation of protein metabolic process	39	2828	9.06e-09	SPP2,MYH9,C5,VTN,HSPB1,PDGFRB,SERPINA10,YWHAE,KNG1,NRP1,HPX,ITIH4,SERPING1,APP,HSP90B1,FGB,YWHAG,HEG1,CSPG4,CALR,SERPINF2,A2M,FBLN1,HSP90AA1,FGG,SNCA,THBS4,APOD,FN1,SERPINC1,HSP90AB1,HSPG2,GIG25,PROS1,AKAP12,SAA1,TF,ITIH3,C4B
	GO BP	GO:0032879	Regulation of localization	38	2740	1.57e-08	CHGA,LBP,C5,VTN,SPARC,APOB,HSPB1,YWHAH,PDGFRB,YWHAE,NRP1,HNRNPU,APP,FGB,YWHAG,CALR,FBLN1,HSP90AA1,FGG,SNCA,THBS4,APOD,EPB41,FN1,APOA4,NRP2,APOA2,GNAS,HSP90AB1,KIF20B,F10,SPP1,AKAP12,SAA1,TF,C4B,RAN,APOC4
	GO BP	GO:0070887	Cellular response to chemical stimulus	39	2919	2.26e-08	CHGA,LBP,C5,SPARC,APOB,HSPB1,YWHAH,PDGFRB,CAPZA1,TNC,NRP1,HNRNPU,APP,HSP90B1,PDIA3,FGB,YWHAG,VASN,CALR,HBA1,HBG1,HSP90AA1,FGG,SNCA,FN1,HP,APOA4,NRP2,GNAS,HSP90AB1,AGRN,HBG2,SPP1,AKAP12,SAA1,TF,SAA2,RAN,GNB1
	GO BP	GO:0042221	Response to chemical	48	4333	2.35e-08	CHGA,LBP,C5,SPARC,APOB,HSPB1,YWHAH,VGF,NASP,PDGFRB,CAPZA1,TNC,NRP1,ITIH4,HNRNPU,APP,HSP90B1,PDIA3,FGB,YWHAG,VASN,CALR,SERPINF2,HBA1,HBG1,HSP90AA1,FGG,SNCA,THBS4,APOD,FN1,HP,APOA4,NRP2,SERPINC1,APOA2,GNAS,HSP90AB1,AGRN,HBG2,SPP1,AKAP12,SAA1,TF,C4B,SAA2,RAN,GNB1
	GO BP	GO:0006898	Receptor-mediated endocytosis	12	184	2.45e-08	SPARC,APOB,HPX,HSP90B1,CALR,HBA1,HSP90AA1,SNCA,HP,HSPG2,SAA1,HPR
	GO BP	GO:0006952	Defense response	26	1296	2.45e-08	CHGA,LBP,C5,VGF,CAPZA1,C9,KNG1,ITIH4,SERPING1,APP,FGB,SERPINF2,SNCA,FN1,HP,APOA4,SERPINC1,APOA2,HSPG2,GIG25,SPP1,SAA1,C4B,SAA2,C1R,HPR
	GO BP	GO:0006953	Acute-phase response	8	44	2.45e-08	LBP,ITIH4,SERPINF2,FN1,HP,GIG25,SAA1,SAA2
	GO BP	GO:0051649	Establishment of localization in cell	35	2375	2.45e-08	SPP2,MYH9,CHGA,F9,SPARC,TTR,HSPB1,YWHAH,CAPZA1,YWHAE,KNG1,ITIH4,SERPING1,HNRNPU,APP,HSP90B1,FGB,YWHAG,CALR,SERPINF2,A2M,HSP90AA1,FGG,SNCA,FN1,HP,GNAS,HSP90AB1,F10,GIG25,PROS1,AKAP12,TF,ITIH3,RAN
	GO BP	GO:0051641	Cellular localization	39	2967	3.23e-08	SPP2,MYH9,CHGA,F9,SPARC,TTR,HSPB1,YWHAH,SLC4A1,CAPZA1,YWHAE,KNG1,NRP1,ITIH4,SERPING1,HNRNPU,APP,HSP90B1,FGB,YWHAG,CALR,SERPINF2,A2M,HSP90AA1,FGG,SNCA,FN1,HP,GNAS,HSP90AB1,KIF20B,F10,AGRN,GIG25,PROS1,AKAP12,TF,ITIH3,RAN
	GO BP	GO:0032101	Regulation of response to external stimulus	23	1013	3.47e-08	LBP,C5,VTN,HSPB1,PDGFRB,KNG1,NRP1,HPX,SERPING1,APP,FGB,CALR,SERPINF2,A2M,FGG,SNCA,THBS4,APOD,SERPINC1,HSP90AB1,PROS1,SPP1,SAA1
	GO BP	GO:0032268	Regulation of cellular protein metabolic process	37	2693	3.47e-08	SPP2,MYH9,C5,VTN,HSPB1,PDGFRB,SERPINA10,YWHAE,KNG1,NRP1,HPX,ITIH4,SERPING1,APP,HSP90B1,FGB,YWHAG,HEG1,CSPG4,CALR,SERPINF2,A2M,FBLN1,HSP90AA1,FGG,SNCA,THBS4,FN1,SERPINC1,HSP90AB1,GIG25,PROS1,AKAP12,SAA1,TF,ITIH3,C4B
	GO BP	GO:0043687	Post-translational protein modification	15	360	3.47e-08	SPP2,APOB,VGF,SERPINA10,KNG1,TNC,APP,HSP90B1,FGG,FN1,SERPINC1,APOA2,SPP1,TF,LTBP1
	GO BP	GO:0044419	Interspecies interaction between organisms	31	1899	3.47e-08	CHGA,LBP,C5,SPARC,APOB,HSPB1,VGF,CAPZA1,C9,YWHAE,KNG1,HPX,SERPING1,HNRNPU,APP,FGB,FBLN1,HSP90AA1,SNCA,FN1,HP,APOA4,NRP2,APOA2,HSP90AB1,AKAP12,SAA1,TF,C4B,C1R,RAN
	GO BP	GO:0002920	Regulation of humoral immune response	9	75	3.65e-08	C5,VTN,C9,HPX,SERPING1,A2M,PROS1,C4B,C1R
	GO BP	GO:0006897	Endocytosis	16	433	3.92e-08	MYH9,VTN,SPARC,APOB,HPX,APP,HSP90B1,CALR,HBA1,HSP90AA1,SNCA,HP,HSPG2,SAA1,PRG4,HPR
	GO BP	GO:0051241	Negative regulation of multicellular organismal process	25	1231	4.12e-08	LBP,VTN,SPARC,YWHAH,KNG1,NRP1,SERPING1,APP,FGB,VASN,CALR,SERPINF2,FBLN1,FGG,THBS4,APOD,FN1,APOA4,APOA2,GNAS,HSP90AB1,HSPG2,PROS1,SPP1,HIST1H4A
	GO BP	GO:0032269	Negative regulation of cellular protein metabolic process	23	1043	5.41e-08	SPP2,C5,VTN,HSPB1,SERPINA10,YWHAE,KNG1,ITIH4,SERPING1,APP,YWHAG,HEG1,CALR,SERPINF2,A2M,FBLN1,SNCA,SERPINC1,HSP90AB1,GIG25,PROS1,ITIH3,C4B
	GO BP	GO:0030449	Regulation of complement activation	8	56	1.04e-07	C5,VTN,C9,SERPING1,A2M,PROS1,C4B,C1R
	GO BP	GO:0048519	Negative regulation of biological process	52	5389	2.49e-07	SPP2,MYH9,CHGA,LBP,C5,VTN,SPARC,HSPB1,YWHAH,PDGFRB,SERPINA10,SLC4A1,CAPZA1,YWHAE,KNG1,TNC,NRP1,ITIH4,SERPING1,HNRNPU,APP,HSP90B1,FGB,YWHAG,VASN,HEG1,CALR,SERPINF2,A2M,FBLN1,FGG,SNCA,THBS4,APOD,FN1,HP,APOA4,SERPINC1,APOA2,GNAS,HSP90AB1,KIF20B,HSPG2,GIG25,PROS1,SPP1,SAA1,LTBP1,ITIH3,C4B,RAN,HIST1H4A
	GO BP	GO:0048583	Regulation of response to stimulus	44	4114	6.58e-07	MYH9,CHGA,LBP,C5,VTN,HSPB1,YWHAH,PDGFRB,C9,YWHAE,KNG1,NRP1,HPX,SERPING1,APP,PDIA3,FGB,YWHAG,VASN,HEG1,CSPG4,CALR,SERPINF2,A2M,FBLN1,HSP90AA1,FGG,SNCA,THBS4,APOD,FN1,SERPINC1,APOA2,GNAS,HSP90AB1,F10,PROS1,SPP1,AKAP12,SAA1,TF,LTBP1,C4B,C1R
	GO BP	GO:0010033	Response to organic substance	37	3011	6.71e-07	LBP,SPARC,APOB,HSPB1,YWHAH,VGF,NASP,PDGFRB,CAPZA1,TNC,NRP1,ITIH4,HNRNPU,APP,HSP90B1,PDIA3,FGB,YWHAG,CALR,SERPINF2,HSP90AA1,FGG,SNCA,THBS4,FN1,APOA4,NRP2,APOA2,GNAS,HSP90AB1,AGRN,SPP1,AKAP12,SAA1,C4B,RAN,GNB1
	GO BP	GO:0048518	Positive regulation of biological process	55	6112	6.71e-07	MYH9,CHGA,LBP,C5,VTN,SPARC,APOB,HSPB1,YWHAH,CLEC11A,PDGFRB,C9,YWHAE,KNG1,TNC,NRP1,HPX,SERPING1,HNRNPU,APP,PDIA3,FGB,YWHAG,CD248,HEG1,CSPG4,CALR,SERPINF2,HBA1,FBLN1,HSP90AA1,FGG,SNCA,THBS4,EPB41,FN1,HP,APOA4,NRP2,APOA2,GNAS,HSP90AB1,KIF20B,F10,AGRN,SPP1,AKAP12,SAA1,TF,C4B,C1R,HPR,RAN,APOC4,NAP1L1
	GO BP	GO:2000147	Positive regulation of cell motility	16	547	8.8e-07	LBP,VTN,SPARC,HSPB1,PDGFRB,NRP1,APP,CALR,FBLN1,THBS4,FN1,NRP2,KIF20B,F10,AKAP12,TF
	GO BP	GO:0030195	Negative regulation of blood coagulation	7	47	9.33e-07	VTN,KNG1,SERPING1,FGB,SERPINF2,FGG,PROS1
	GO BP	GO:0030193	Regulation of blood coagulation	8	80	1.19e-06	VTN,KNG1,SERPING1,FGB,SERPINF2,FGG,SERPINC1,PROS1
	GO BP	GO:1903034	Regulation of response to wounding	10	169	1.53e-06	MYH9,VTN,KNG1,SERPING1,FGB,SERPINF2,FGG,SERPINC1,PROS1,SPP1
	GO BP	GO:0048584	Positive regulation of response to stimulus	31	2257	1.55e-06	CHGA,LBP,C5,VTN,HSPB1,YWHAH,PDGFRB,C9,YWHAE,NRP1,HPX,SERPING1,APP,PDIA3,FGB,YWHAG,CSPG4,CALR,SERPINF2,HSP90AA1,FGG,SNCA,THBS4,GNAS,HSP90AB1,F10,AKAP12,SAA1,TF,C4B,C1R
	GO BP	GO:1903035	Negative regulation of response to wounding	8	85	1.68e-06	VTN,KNG1,SERPING1,FGB,SERPINF2,FGG,PROS1,SPP1
	GO BP	GO:0032102	Negative regulation of response to external stimulus	13	367	2.78e-06	C5,VTN,KNG1,NRP1,SERPING1,FGB,SERPINF2,A2M,FGG,APOD,PROS1,SPP1,SAA1
	GO BP	GO:0030335	Positive regulation of cell migration	15	522	2.95e-06	LBP,VTN,SPARC,HSPB1,PDGFRB,NRP1,APP,CALR,FBLN1,THBS4,FN1,NRP2,KIF20B,F10,AKAP12
	GO BP	GO:0048523	Negative regulation of cellular process	47	4874	2.98e-06	SPP2,MYH9,CHGA,C5,VTN,SPARC,HSPB1,YWHAH,PDGFRB,SERPINA10,SLC4A1,CAPZA1,YWHAE,KNG1,TNC,NRP1,ITIH4,SERPING1,HNRNPU,APP,HSP90B1,FGB,YWHAG,VASN,HEG1,CALR,SERPINF2,A2M,FBLN1,FGG,SNCA,APOD,FN1,HP,APOA4,SERPINC1,APOA2,HSP90AB1,KIF20B,HSPG2,GIG25,PROS1,SPP1,LTBP1,ITIH3,C4B,HIST1H4A
	GO BP	GO:0002376	Immune system process	32	2481	3.34e-06	MYH9,CHGA,LBP,C5,VTN,APOB,TTR,PDGFRB,SLC4A1,CAPZA1,C9,KNG1,SERPING1,APP,PDIA3,FGB,CD248,CALR,HSP90AA1,SNCA,FN1,HP,APOA4,SERPINC1,HSP90AB1,GIG25,PROS1,SAA1,TF,PRG4,C4B,C1R
	GO BP	GO:0065007	Biological regulation	79	12171	3.42e-06	SPP2,MYH9,CHGA,LBP,F9,C5,VTN,SPARC,APOB,TTR,HSPB1,YWHAH,VGF,CLEC11A,PDGFRB,SERPINA10,SLC4A1,CAPZA1,C9,YWHAE,KNG1,TNC,NRP1,HPX,ITIH4,SERPING1,HNRNPU,APP,PDIA4,HSP90B1,PDIA3,FGB,YWHAG,VASN,CD248,HEG1,CSPG4,CALR,SERPINF2,HBA1,A2M,HBG1,FBLN1,HSP90AA1,FGG,SNCA,THBS4,APOD,EPB41,FN1,HP,APOA4,NRP2,SERPINC1,APOA2,GNAS,HSP90AB1,KIF20B,HSPG2,F10,AGRN,HBG2,GIG25,PROS1,SPP1,AKAP12,SAA1,TF,LTBP1,ITIH3,C4B,SAA2…
	GO BP	GO:0061041	Regulation of wound healing	9	140	4e-06	MYH9,VTN,KNG1,SERPING1,FGB,SERPINF2,FGG,SERPINC1,PROS1
	GO BP	GO:0014070	Response to organic cyclic compound	19	911	4.39e-06	SPARC,APOB,YWHAH,VGF,NASP,PDGFRB,TNC,HNRNPU,APP,HSP90B1,CALR,SNCA,APOA4,APOA2,GNAS,HSP90AB1,SPP1,RAN,GNB1
	GO BP	GO:0043170	Macromolecule metabolic process	53	6137	6.79e-06	SPP2,MYH9,CHGA,F9,ST8SIA4,APOB,TTR,VGF,NASP,PDGFRB,SERPINA10,YWHAE,KNG1,TNC,NRP1,HPX,ITIH4,SERPING1,HNRNPU,APP,HSP90B1,PDIA3,FGB,HEG1,CSPG4,CALR,A2M,FBLN1,HSP90AA1,FGG,SNCA,FN1,HP,APOA4,NRP2,SERPINC1,APOA2,GNAS,HSP90AB1,HSPG2,F10,AGRN,SPP1,SAA1,TF,LTBP1,ACAN,ITIH3,C1R,HPR,RAN,NAP1L1,HIST1H4A
	GO BP	GO:0048522	Positive regulation of cellular process	50	5579	7.52e-06	MYH9,CHGA,LBP,C5,VTN,SPARC,APOB,HSPB1,YWHAH,CLEC11A,PDGFRB,YWHAE,KNG1,TNC,NRP1,HPX,HNRNPU,APP,PDIA3,FGB,YWHAG,CD248,CSPG4,CALR,SERPINF2,HBA1,FBLN1,HSP90AA1,FGG,SNCA,THBS4,EPB41,FN1,HP,APOA4,NRP2,APOA2,GNAS,HSP90AB1,KIF20B,F10,AGRN,SPP1,AKAP12,SAA1,TF,C4B,HPR,RAN,NAP1L1
	GO BP	GO:0050789	Regulation of biological process	76	11475	7.61e-06	SPP2,MYH9,CHGA,LBP,C5,VTN,SPARC,APOB,TTR,HSPB1,YWHAH,VGF,CLEC11A,PDGFRB,SERPINA10,SLC4A1,CAPZA1,C9,YWHAE,KNG1,TNC,NRP1,HPX,ITIH4,SERPING1,HNRNPU,APP,PDIA4,HSP90B1,PDIA3,FGB,YWHAG,VASN,CD248,HEG1,CSPG4,CALR,SERPINF2,HBA1,A2M,FBLN1,HSP90AA1,FGG,SNCA,THBS4,APOD,EPB41,FN1,HP,APOA4,NRP2,SERPINC1,APOA2,GNAS,HSP90AB1,KIF20B,HSPG2,F10,AGRN,GIG25,PROS1,SPP1,AKAP12,SAA1,TF,LTBP1,ITIH3,C4B,SAA2,C1R,HPR,RAN,…
	GO BP	GO:0009605	Response to external stimulus	30	2310	8.79e-06	CHGA,LBP,C5,SPARC,APOB,HSPB1,VGF,PDGFRB,CAPZA1,C9,KNG1,TNC,NRP1,SERPING1,APP,FGB,SNCA,HP,APOA4,NRP2,SERPINC1,AGRN,SPP1,AKAP12,SAA1,TF,C4B,SAA2,C1R,GNB1
	GO BP	GO:0033036	Macromolecule localization	31	2473	1.06e-05	MYH9,CHGA,LBP,APOB,HSPB1,YWHAH,VGF,NASP,SLC4A1,YWHAE,NRP1,HNRNPU,PDIA4,HSP90B1,YWHAG,HEG1,CALR,HSP90AA1,FGG,APOD,APOA4,APOA2,GNAS,KIF20B,AGRN,APOF,AKAP12,TF,LTBP1,RAN,APOC4
	GO BP	GO:0065009	Regulation of molecular function	46	4913	1.12e-05	SPP2,C5,VTN,TTR,HSPB1,YWHAH,VGF,CLEC11A,PDGFRB,SERPINA10,SLC4A1,YWHAE,KNG1,NRP1,ITIH4,SERPING1,HNRNPU,APP,HSP90B1,YWHAG,HEG1,CSPG4,SERPINF2,A2M,FBLN1,HSP90AA1,SNCA,THBS4,EPB41,FN1,HP,APOA4,SERPINC1,APOA2,GNAS,HSP90AB1,AGRN,GIG25,PROS1,SPP1,SAA1,TF,ITIH3,C4B,SAA2,RAN
	GO BP	GO:0042592	Homeostatic process	25	1676	1.19e-05	APOB,HSPB1,VGF,PDGFRB,SLC4A1,YWHAE,KNG1,HPX,APP,PDIA4,HSP90B1,PDIA3,CALR,HSP90AA1,SNCA,APOA4,APOA2,GNAS,HSP90AB1,GIG25,SAA1,TF,APOC4,HIST1H4A,GNB1
	GO BP	GO:0042730	Fibrinolysis	5	20	1.21e-05	SERPING1,FGB,SERPINF2,FGG,PROS1
	GO BP	GO:0019220	Regulation of phosphate metabolic process	26	1816	1.33e-05	C5,VTN,HSPB1,PDGFRB,SLC4A1,YWHAE,NRP1,HPX,HNRNPU,APP,HSP90B1,FGB,YWHAG,HEG1,CSPG4,SERPINF2,FBLN1,HSP90AA1,FGG,SNCA,THBS4,FN1,HSP90AB1,AKAP12,SAA1,TF
	GO BP	GO:0019538	Protein metabolic process	42	4251	1.4e-05	SPP2,MYH9,F9,ST8SIA4,APOB,TTR,VGF,PDGFRB,SERPINA10,YWHAE,KNG1,TNC,NRP1,HPX,SERPING1,APP,HSP90B1,PDIA3,FGB,CSPG4,CALR,A2M,FBLN1,HSP90AA1,FGG,SNCA,FN1,HP,APOA4,NRP2,SERPINC1,APOA2,HSPG2,F10,SPP1,SAA1,TF,LTBP1,ACAN,C1R,HPR,HIST1H4A
	GO BP	GO:0023056	Positive regulation of signaling	26	1831	1.51e-05	CHGA,LBP,C5,VTN,YWHAH,PDGFRB,YWHAE,NRP1,HPX,APP,PDIA3,FGB,YWHAG,CSPG4,CALR,SERPINF2,HSP90AA1,FGG,SNCA,GNAS,HSP90AB1,F10,SPP1,AKAP12,SAA1,TF
	GO BP	GO:0051050	Positive regulation of transport	18	923	2.47e-05	VTN,YWHAH,PDGFRB,YWHAE,APP,FGB,YWHAG,CALR,FGG,SNCA,APOA2,HSP90AB1,KIF20B,SPP1,SAA1,TF,C4B,RAN
	GO BP	GO:0051707	Response to other organism	21	1256	2.47e-05	CHGA,LBP,C5,SPARC,APOB,HSPB1,VGF,CAPZA1,C9,KNG1,SERPING1,APP,FGB,SNCA,HP,APOA4,AKAP12,SAA1,TF,C4B,C1R
	GO BP	GO:0050794	Regulation of cellular process	73	10932	2.48e-05	SPP2,MYH9,CHGA,LBP,C5,VTN,SPARC,APOB,TTR,HSPB1,YWHAH,VGF,CLEC11A,PDGFRB,SERPINA10,SLC4A1,CAPZA1,YWHAE,KNG1,TNC,NRP1,HPX,ITIH4,SERPING1,HNRNPU,APP,PDIA4,HSP90B1,PDIA3,FGB,YWHAG,VASN,CD248,HEG1,CSPG4,CALR,SERPINF2,HBA1,A2M,FBLN1,HSP90AA1,FGG,SNCA,THBS4,APOD,EPB41,FN1,HP,APOA4,NRP2,SERPINC1,APOA2,GNAS,HSP90AB1,KIF20B,HSPG2,F10,AGRN,GIG25,PROS1,SPP1,AKAP12,SAA1,TF,LTBP1,ITIH3,C4B,SAA2,HPR,RAN,NAP1L1,…
	GO BP	GO:0006928	Movement of cell or subcellular component	23	1501	2.54e-05	MYH9,CHGA,LBP,C5,VTN,APOB,HSPB1,PDGFRB,YWHAE,NRP1,HNRNPU,APP,CD248,CSPG4,THBS4,TPM4,FN1,NRP2,KIF20B,AGRN,PROS1,SAA1,SAA2
	GO BP	GO:0042325	Regulation of phosphorylation	24	1626	2.54e-05	C5,VTN,HSPB1,PDGFRB,SLC4A1,NRP1,HPX,HNRNPU,APP,FGB,YWHAG,HEG1,CSPG4,SERPINF2,FBLN1,HSP90AA1,FGG,SNCA,THBS4,FN1,HSP90AB1,AKAP12,SAA1,TF
	GO BP	GO:2000145	Regulation of cell motility	18	929	2.55e-05	LBP,C5,VTN,SPARC,HSPB1,PDGFRB,NRP1,APP,CALR,FBLN1,THBS4,APOD,FN1,NRP2,KIF20B,F10,AKAP12,TF
	GO BP	GO:0008152	Metabolic process	62	8298	2.56e-05	SPP2,MYH9,CHGA,F9,ST8SIA4,APOB,TTR,YWHAH,VGF,NASP,PDGFRB,SERPINA10,YWHAE,KNG1,TNC,NRP1,HPX,ITIH4,SH3BGRL3,SERPING1,HNRNPU,APP,PDIA4,HSP90B1,PDIA3,FGB,HEG1,CSPG4,CALR,HBA1,A2M,HBG1,FBLN1,HSP90AA1,FGG,SNCA,APOD,FN1,HP,APOA4,NRP2,SERPINC1,APOA2,GNAS,HSP90AB1,HSPG2,F10,AGRN,HBG2,SPP1,APOF,SAA1,TF,LTBP1,ACAN,ITIH3,C1R,HPR,RAN,APOC4,NAP1L1,HIST1H4A
	GO BP	GO:0016043	Cellular component organization	48	5447	2.69e-05	MYH9,NID2,CHGA,VTN,SPARC,APOB,TTR,YWHAH,NASP,PDGFRB,SLC4A1,CAPZA1,C9,YWHAE,TNC,NRP1,HNRNPU,APP,HSP90B1,FGB,YWHAG,HEG1,CSPG4,CALR,SERPINF2,A2M,FBLN1,HSP90AA1,FGG,SNCA,APOD,TPM4,EPB41,FN1,APOA4,NRP2,APOA2,HSP90AB1,KIF20B,HSPG2,AGRN,SPP1,TF,ACAN,RAN,APOC4,NAP1L1,HIST1H4A
	GO BP	GO:0071702	Organic substance transport	28	2173	2.82e-05	MYH9,LBP,APOB,HSPB1,YWHAH,VGF,NASP,SLC4A1,YWHAE,HPX,HNRNPU,PDIA4,HSP90B1,YWHAG,CALR,HBA1,HSP90AA1,FGG,SNCA,APOD,APOA4,APOA2,GNAS,APOF,AKAP12,TF,RAN,APOC4
	GO BP	GO:0009967	Positive regulation of signal transduction	24	1654	3.27e-05	CHGA,LBP,C5,VTN,YWHAH,PDGFRB,YWHAE,NRP1,HPX,APP,PDIA3,FGB,YWHAG,CSPG4,CALR,SERPINF2,HSP90AA1,FGG,GNAS,HSP90AB1,F10,AKAP12,SAA1,TF
	GO BP	GO:0030334	Regulation of cell migration	17	865	4.52e-05	LBP,C5,VTN,SPARC,HSPB1,PDGFRB,NRP1,APP,CALR,FBLN1,THBS4,APOD,FN1,NRP2,KIF20B,F10,AKAP12
	GO BP	GO:0080134	Regulation of response to stress	22	1437	4.63e-05	MYH9,LBP,VTN,HSPB1,YWHAE,KNG1,HPX,SERPING1,APP,FGB,SERPINF2,A2M,HSP90AA1,FGG,SNCA,APOD,SERPINC1,HSP90AB1,PROS1,SPP1,SAA1,TF
	GO BP	GO:0010647	Positive regulation of cell communication	25	1823	4.7e-05	CHGA,LBP,C5,VTN,YWHAH,PDGFRB,YWHAE,NRP1,HPX,APP,PDIA3,FGB,YWHAG,CSPG4,CALR,SERPINF2,HSP90AA1,FGG,GNAS,HSP90AB1,F10,SPP1,AKAP12,SAA1,TF
	GO BP	GO:1901700	Response to oxygen-containing compound	23	1567	4.82e-05	LBP,SPARC,APOB,VGF,NASP,PDGFRB,TNC,APP,HSP90B1,YWHAG,CALR,HBA1,SNCA,APOD,HP,APOA4,APOA2,GNAS,HSP90AB1,AGRN,SPP1,AKAP12,GNB1
	GO BP	GO:0072359	Circulatory system development	17	872	4.86e-05	MYH9,SPARC,APOB,PDGFRB,NRP1,HNRNPU,HEG1,CSPG4,CALR,SERPINF2,PLXDC1,APOD,FN1,NRP2,HSPG2,LTBP1,ACAN
	GO BP	GO:0048514	Blood vessel morphogenesis	12	410	5.03e-05	MYH9,APOB,PDGFRB,NRP1,HEG1,CSPG4,SERPINF2,PLXDC1,APOD,FN1,NRP2,HSPG2
	GO BP	GO:0001932	Regulation of protein phosphorylation	22	1459	5.71e-05	C5,VTN,HSPB1,PDGFRB,NRP1,HPX,APP,FGB,YWHAG,HEG1,CSPG4,SERPINF2,FBLN1,HSP90AA1,FGG,SNCA,THBS4,FN1,HSP90AB1,AKAP12,SAA1,TF
	GO BP	GO:0001568	Blood vessel development	13	500	5.81e-05	MYH9,APOB,PDGFRB,NRP1,HEG1,CSPG4,SERPINF2,PLXDC1,APOD,FN1,NRP2,HSPG2,LTBP1
	GO BP	GO:1901564	Organonitrogen compound metabolic process	46	5244	6.53e-05	SPP2,MYH9,F9,ST8SIA4,APOB,TTR,VGF,PDGFRB,SERPINA10,YWHAE,KNG1,TNC,NRP1,HPX,ITIH4,SERPING1,APP,HSP90B1,PDIA3,FGB,CSPG4,CALR,A2M,FBLN1,HSP90AA1,FGG,SNCA,FN1,HP,APOA4,NRP2,SERPINC1,APOA2,HSPG2,F10,AGRN,SPP1,SAA1,TF,LTBP1,ACAN,ITIH3,C1R,HPR,RAN,HIST1H4A
	GO BP	GO:0016477	Cell migration	17	896	6.74e-05	MYH9,CHGA,LBP,C5,VTN,APOB,PDGFRB,YWHAE,NRP1,CD248,CSPG4,THBS4,FN1,NRP2,PROS1,SAA1,SAA2
	GO BP	GO:0051240	Positive regulation of multicellular organismal process	24	1770	9.57e-05	CHGA,LBP,C5,SPARC,HSPB1,PDGFRB,NRP1,APP,FGB,HEG1,CALR,SERPINF2,FGG,FN1,NRP2,APOA2,GNAS,KIF20B,AGRN,SPP1,AKAP12,SAA1,TF,NAP1L1
	GO BP	GO:0051049	Regulation of transport	24	1776	0.01	CHGA,VTN,YWHAH,PDGFRB,YWHAE,NRP1,APP,FGB,YWHAG,CALR,FGG,SNCA,APOD,EPB41,APOA4,APOA2,GNAS,HSP90AB1,KIF20B,SPP1,SAA1,TF,C4B,RAN
	GO BP	GO:0009966	Regulation of signal transduction	33	3107	0.11	CHGA,LBP,C5,VTN,HSPB1,YWHAH,PDGFRB,YWHAE,NRP1,HPX,APP,PDIA3,FGB,YWHAG,VASN,HEG1,CSPG4,CALR,SERPINF2,A2M,FBLN1,HSP90AA1,FGG,SNCA,APOD,FN1,GNAS,HSP90AB1,F10,AKAP12,SAA1,TF,LTBP1
	GO BP	GO:0022610	Biological adhesion	17	931	0.11	MYH9,NID2,VTN,HSPB1,TNC,NRP1,APP,FGB,FGG,THBS4,FN1,APOA4,NRP2,GNAS,HSP90AB1,SPP1,ACAN
	GO BP	GO:0009892	Negative regulation of metabolic process	33	3124	0.13	SPP2,LBP,C5,VTN,HSPB1,SERPINA10,SLC4A1,YWHAE,KNG1,ITIH4,SERPING1,HNRNPU,APP,YWHAG,HEG1,CALR,SERPINF2,A2M,FBLN1,SNCA,APOD,FN1,HP,SERPINC1,APOA2,HSP90AB1,HSPG2,GIG25,PROS1,ITIH3,C4B,RAN,HIST1H4A
	GO BP	GO:0019222	Regulation of metabolic process	54	6948	0.13	SPP2,MYH9,LBP,C5,VTN,APOB,HSPB1,YWHAH,PDGFRB,SERPINA10,SLC4A1,YWHAE,KNG1,TNC,NRP1,HPX,ITIH4,SERPING1,HNRNPU,APP,HSP90B1,FGB,YWHAG,HEG1,CSPG4,CALR,SERPINF2,A2M,FBLN1,HSP90AA1,FGG,SNCA,THBS4,APOD,FN1,HP,APOA4,SERPINC1,APOA2,GNAS,HSP90AB1,HSPG2,AGRN,GIG25,PROS1,SPP1,AKAP12,SAA1,TF,LTBP1,ITIH3,C4B,RAN,HIST1H4A
	GO BP	GO:0071310	Cellular response to organic substance	28	2369	0.13	LBP,SPARC,APOB,HSPB1,YWHAH,PDGFRB,CAPZA1,TNC,NRP1,HNRNPU,APP,HSP90B1,PDIA3,FGB,YWHAG,CALR,HSP90AA1,FGG,SNCA,FN1,NRP2,GNAS,HSP90AB1,SPP1,AKAP12,SAA1,RAN,GNB1
	GO BP	GO:0006958	Complement activation, classical pathway	5	38	0.14	C5,C9,SERPING1,C4B,C1R
	GO BP	GO:0009987	Cellular process	85	15024	0.15	SPP2,MYH9,NID2,CHGA,LBP,F9,C5,VTN,SPARC,ST8SIA4,APOB,TTR,HSPB1,YWHAH,VGF,CLEC11A,NASP,PDGFRB,SERPINA10,SLC4A1,CAPZA1,C9,YWHAE,KNG1,TNC,NRP1,HPX,ITIH4,SH3BGRL3,SERPING1,HNRNPU,APP,PDIA4,HSP90B1,PDIA3,FGB,YWHAG,VASN,CD248,HEG1,CSPG4,CALR,SERPINF2,HBA1,A2M,HBG1,FBLN1,HSP90AA1,FGG,SNCA,THBS4,APOD,TPM4,EPB41,FN1,HP,APOA4,NRP2,SERPINC1,APOA2,GNAS,HSP90AB1,KIF20B,HSPG2,F10,AGRN,HBG2,GIG25,PROS1,SPP1,AKA…
	GO BP	GO:0010941	Regulation of cell death	23	1696	0.16	CHGA,HSPB1,YWHAH,PDGFRB,YWHAE,KNG1,NRP1,APP,HSP90B1,PDIA3,FGB,YWHAG,CD248,CALR,HBA1,FGG,SNCA,FN1,HP,HSP90AB1,HSPG2,AKAP12,HPR
	GO BP	GO:0071634	Regulation of transforming growth factor beta production	5	39	0.16	SERPINF2,FBLN1,FN1,HSP90AB1,LTBP1
	GO BP	GO:0033993	Response to lipid	16	858	0.17	LBP,SPARC,APOB,YWHAH,NASP,PDGFRB,TNC,HNRNPU,CALR,SNCA,APOA2,GNAS,SPP1,AKAP12,RAN,GNB1
	GO BP	GO:0035239	Tube morphogenesis	14	656	0.17	MYH9,APOB,PDGFRB,TNC,NRP1,HEG1,CSPG4,SERPINF2,PLXDC1,APOD,FN1,NRP2,KIF20B,HSPG2
	GO BP	GO:0060255	Regulation of macromolecule metabolic process	51	6407	0.17	SPP2,MYH9,LBP,C5,VTN,APOB,HSPB1,YWHAH,PDGFRB,SERPINA10,YWHAE,KNG1,TNC,NRP1,HPX,ITIH4,SERPING1,HNRNPU,APP,HSP90B1,FGB,YWHAG,HEG1,CSPG4,CALR,SERPINF2,A2M,FBLN1,HSP90AA1,FGG,SNCA,THBS4,APOD,FN1,SERPINC1,APOA2,GNAS,HSP90AB1,HSPG2,AGRN,GIG25,PROS1,SPP1,AKAP12,SAA1,TF,LTBP1,ITIH3,C4B,RAN,HIST1H4A
	GO BP	GO:0006955	Immune response	22	1588	0.19	CHGA,LBP,C5,VTN,TTR,CAPZA1,C9,KNG1,SERPING1,APP,FGB,HSP90AA1,SNCA,HP,APOA4,SERPINC1,HSP90AB1,GIG25,SAA1,PRG4,C4B,C1R
	GO BP	GO:0010605	Negative regulation of macromolecule metabolic process	31	2875	0.19	SPP2,LBP,C5,VTN,HSPB1,SERPINA10,YWHAE,KNG1,ITIH4,SERPING1,HNRNPU,APP,YWHAG,HEG1,CALR,SERPINF2,A2M,FBLN1,SNCA,APOD,FN1,SERPINC1,APOA2,HSP90AB1,HSPG2,GIG25,PROS1,ITIH3,C4B,RAN,HIST1H4A
	GO BP	GO:0010646	Regulation of cell communication	35	3514	0.19	CHGA,LBP,C5,VTN,HSPB1,YWHAH,VGF,PDGFRB,YWHAE,NRP1,HPX,APP,PDIA3,FGB,YWHAG,VASN,HEG1,CSPG4,CALR,SERPINF2,A2M,FBLN1,HSP90AA1,FGG,SNCA,APOD,FN1,GNAS,HSP90AB1,F10,SPP1,AKAP12,SAA1,TF,LTBP1
	GO BP	GO:0080090	Regulation of primary metabolic process	49	6032	0.19	SPP2,MYH9,C5,VTN,APOB,HSPB1,YWHAH,PDGFRB,SERPINA10,SLC4A1,YWHAE,KNG1,NRP1,HPX,ITIH4,SERPING1,HNRNPU,APP,HSP90B1,FGB,YWHAG,HEG1,CSPG4,CALR,SERPINF2,A2M,FBLN1,HSP90AA1,FGG,SNCA,THBS4,APOD,FN1,APOA4,SERPINC1,APOA2,HSP90AB1,HSPG2,AGRN,GIG25,PROS1,SPP1,AKAP12,SAA1,TF,ITIH3,C4B,RAN,HIST1H4A
	GO BP	GO:0007597	Blood coagulation, intrinsic pathway	4	17	0.02	F9,KNG1,SERPING1,A2M
	GO BP	GO:0010811	Positive regulation of cell-substrate adhesion	7	124	0.02	VTN,NRP1,FGB,CALR,FBLN1,FGG,FN1
	GO BP	GO:0034097	Response to cytokine	18	1101	0.02	LBP,SPARC,APOB,CAPZA1,ITIH4,HNRNPU,APP,HSP90B1,PDIA3,FGB,HSP90AA1,FGG,SNCA,FN1,NRP2,HSP90AB1,AKAP12,SAA1
	GO BP	GO:0051172	Negative regulation of nitrogen compound metabolic process	28	2429	0.02	SPP2,C5,VTN,HSPB1,SERPINA10,SLC4A1,YWHAE,KNG1,ITIH4,SERPING1,HNRNPU,APP,YWHAG,HEG1,CALR,SERPINF2,A2M,FBLN1,SNCA,APOD,SERPINC1,HSP90AB1,HSPG2,GIG25,PROS1,ITIH3,C4B,HIST1H4A
	GO BP	GO:0070527	Platelet aggregation	5	42	0.02	MYH9,HSPB1,FGB,FGG,GNAS
	GO BP	GO:0031399	Regulation of protein modification process	24	1870	0.21	C5,VTN,HSPB1,PDGFRB,YWHAE,NRP1,HPX,APP,HSP90B1,FGB,YWHAG,HEG1,CSPG4,SERPINF2,FBLN1,HSP90AA1,FGG,SNCA,THBS4,FN1,HSP90AB1,AKAP12,SAA1,TF
	GO BP	GO:0023051	Regulation of signaling	35	3553	0.23	CHGA,LBP,C5,VTN,HSPB1,YWHAH,VGF,PDGFRB,YWHAE,NRP1,HPX,APP,PDIA3,FGB,YWHAG,VASN,HEG1,CSPG4,CALR,SERPINF2,A2M,FBLN1,HSP90AA1,FGG,SNCA,APOD,FN1,GNAS,HSP90AB1,F10,SPP1,AKAP12,SAA1,TF,LTBP1
	GO BP	GO:0051716	Cellular response to stimulus	51	6489	0.24	MYH9,CHGA,LBP,C5,SPARC,APOB,TTR,HSPB1,YWHAH,VGF,CLEC11A,PDGFRB,CAPZA1,YWHAE,KNG1,TNC,NRP1,HNRNPU,APP,PDIA4,HSP90B1,PDIA3,FGB,YWHAG,VASN,CSPG4,CALR,HBA1,HBG1,HSP90AA1,FGG,SNCA,THBS4,APOD,FN1,HP,APOA4,NRP2,GNAS,HSP90AB1,AGRN,HBG2,SPP1,AKAP12,SAA1,TF,LTBP1,SAA2,RAN,HIST1H4A,GNB1
	GO BP	GO:0048731	System development	40	4426	0.25	SPP2,MYH9,VTN,SPARC,ST8SIA4,APOB,YWHAH,VGF,NASP,PDGFRB,SLC4A1,YWHAE,TNC,NRP1,HNRNPU,APP,YWHAG,CD248,HEG1,CSPG4,CALR,SERPINF2,PLXDC1,HSP90AA1,APOD,FN1,NRP2,SERPINC1,APOA2,GNAS,HSP90AB1,KIF20B,HSPG2,AGRN,SPP1,TF,LTBP1,ACAN,NAP1L1,GNB1
	GO BP	GO:0071704	Organic substance metabolic process	57	7755	0.26	SPP2,MYH9,CHGA,F9,ST8SIA4,APOB,TTR,YWHAH,VGF,NASP,PDGFRB,SERPINA10,YWHAE,KNG1,TNC,NRP1,HPX,ITIH4,SERPING1,HNRNPU,APP,HSP90B1,PDIA3,FGB,HEG1,CSPG4,CALR,A2M,FBLN1,HSP90AA1,FGG,SNCA,APOD,FN1,HP,APOA4,NRP2,SERPINC1,APOA2,GNAS,HSP90AB1,HSPG2,F10,AGRN,SPP1,APOF,SAA1,TF,LTBP1,ACAN,ITIH3,C1R,HPR,RAN,APOC4,NAP1L1,HIST1H4A
	GO BP	GO:0040011	Locomotion	19	1251	0.28	MYH9,CHGA,LBP,C5,VTN,APOB,PDGFRB,YWHAE,NRP1,APP,CD248,CSPG4,THBS4,FN1,NRP2,AGRN,PROS1,SAA1,SAA2
	GO BP	GO:0048585	Negative regulation of response to stimulus	22	1636	0.28	C5,VTN,HSPB1,KNG1,NRP1,SERPING1,APP,FGB,VASN,HEG1,CALR,SERPINF2,A2M,FBLN1,FGG,SNCA,APOD,APOA2,PROS1,SPP1,SAA1,LTBP1
	GO BP	GO:0001934	Positive regulation of protein phosphorylation	17	1019	0.29	C5,VTN,PDGFRB,NRP1,HPX,APP,FGB,CSPG4,SERPINF2,HSP90AA1,FGG,SNCA,THBS4,HSP90AB1,AKAP12,SAA1,TF
	GO BP	GO:0002697	Regulation of immune effector process	11	418	0.31	LBP,C5,VTN,C9,HPX,SERPING1,A2M,APOA2,PROS1,C4B,C1R
	GO BP	GO:0030168	Platelet activation	7	135	0.31	MYH9,HSPB1,FGB,FGG,GNAS,SAA1,GNB1
	GO BP	GO:0032092	Positive regulation of protein binding	6	86	0.31	VTN,NRP1,APP,EPB41,HSP90AB1,RAN
	GO BP	GO:0038084	Vascular endothelial growth factor signaling pathway	4	20	0.32	HSPB1,PDGFRB,NRP1,NRP2
	GO BP	GO:0007155	Cell adhesion	16	925	0.36	MYH9,NID2,VTN,HSPB1,TNC,NRP1,APP,FGB,FGG,THBS4,FN1,APOA4,NRP2,GNAS,SPP1,ACAN
	GO BP	GO:0051223	Regulation of protein transport	13	617	0.04	CHGA,YWHAH,YWHAE,APP,FGB,YWHAG,FGG,APOD,GNAS,HSP90AB1,KIF20B,SAA1,RAN
	GO BP	GO:0065003	Protein-containing complex assembly	19	1293	0.41	VTN,APOB,NASP,CAPZA1,C9,APP,FGB,CALR,HSP90AA1,FGG,SNCA,EPB41,FN1,APOA4,APOA2,HSP90AB1,APOC4,NAP1L1,HIST1H4A
	GO BP	GO:0006959	Humoral immune response	9	275	0.44	CHGA,C5,C9,KNG1,SERPING1,APP,FGB,C4B,C1R
	GO BP	GO:0051222	Positive regulation of protein transport	10	352	0.44	YWHAH,YWHAE,APP,FGB,YWHAG,FGG,HSP90AB1,KIF20B,SAA1,RAN
	GO BP	GO:0050921	Positive regulation of chemotaxis	7	147	0.05	LBP,HSPB1,PDGFRB,NRP1,APP,CALR,THBS4
	GO BP	GO:0071379	Cellular response to prostaglandin stimulus	4	23	0.05	APOB,TNC,GNAS,GNB1
	GO BP	GO:1900024	Regulation of substrate adhesion-dependent cell spreading	5	53	0.05	NRP1,FGB,CALR,FBLN1,FGG
	GO BP	GO:0071407	Cellular response to organic cyclic compound	12	537	0.52	YWHAH,TNC,HNRNPU,APP,HSP90B1,CALR,SNCA,GNAS,HSP90AB1,SPP1,RAN,GNB1
	GO BP	GO:0001775	Cell activation	17	1075	0.53	MYH9,CHGA,LBP,TTR,HSPB1,APP,FGB,HSP90AA1,FGG,SNCA,HP,GNAS,HSP90AB1,GIG25,AKAP12,SAA1,GNB1
	GO BP	GO:0010035	Response to inorganic substance	12	538	0.53	SPARC,APOB,PDGFRB,APP,FGB,CALR,HBA1,FGG,SNCA,HP,APOA4,TF
	GO BP	GO:0010810	Regulation of cell-substrate adhesion	8	212	0.53	VTN,NRP1,FGB,CALR,FBLN1,FGG,APOD,FN1
	GO BP	GO:0001817	Regulation of cytokine production	14	742	0.54	LBP,C5,HSPB1,APP,HEG1,SERPINF2,FBLN1,APOD,FN1,APOA2,HSP90AB1,AKAP12,SAA1,LTBP1
	GO BP	GO:0006457	Protein folding	8	213	0.54	HSPB1,PDIA4,HSP90B1,PDIA3,CALR,HSP90AA1,HSP90AB1,GNB1
	GO BP	GO:0008104	Protein localization	25	2139	0.54	MYH9,CHGA,APOB,HSPB1,YWHAH,VGF,NASP,SLC4A1,YWHAE,NRP1,HNRNPU,PDIA4,HSP90B1,YWHAG,HEG1,CALR,HSP90AA1,FGG,GNAS,KIF20B,AGRN,AKAP12,TF,LTBP1,RAN
	GO BP	GO:0009725	Response to hormone	15	849	0.54	SPARC,APOB,YWHAH,VGF,PDGFRB,TNC,HNRNPU,FGB,YWHAG,CALR,APOA2,GNAS,SPP1,RAN,GNB1
	GO BP	GO:0035295	Tube development	15	851	0.54	MYH9,SPARC,APOB,PDGFRB,TNC,NRP1,HEG1,CSPG4,SERPINF2,PLXDC1,APOD,FN1,NRP2,KIF20B,HSPG2
	GO BP	GO:1901166	Neural crest cell migration involved in autonomic nervous system development	3	6	0.54	NRP1,FN1,NRP2
	GO BP	GO:0030203	Glycosaminoglycan metabolic process	7	153	0.59	PDGFRB,ITIH4,CSPG4,HSPG2,AGRN,ACAN,ITIH3
	GO BP	GO:0070372	Regulation of erk1 and erk2 cascade	9	292	1.03	PDGFRB,NRP1,APP,FGB,SERPINF2,FBLN1,FGG,FN1,AKAP12
	GO BP	GO:0031324	Negative regulation of cellular metabolic process	28	2630	1.09	SPP2,C5,VTN,HSPB1,SERPINA10,SLC4A1,YWHAE,KNG1,ITIH4,SERPING1,HNRNPU,APP,YWHAG,HEG1,CALR,SERPINF2,A2M,FBLN1,SNCA,APOD,HP,SERPINC1,HSP90AB1,GIG25,PROS1,ITIH3,C4B,HIST1H4A
	GO BP	GO:0050920	Regulation of chemotaxis	8	223	0.07	LBP,C5,HSPB1,PDGFRB,NRP1,APP,CALR,THBS4
	GO BP	GO:1902949	Positive regulation of tau-protein kinase activity	3	7	1.13	APP,HSP90AA1,HSP90AB1
	GO BP	GO:0034377	Plasma lipoprotein particle assembly	4	27	1.17	APOB,APOA4,APOA2,APOC4
	GO BP	GO:0050793	Regulation of developmental process	28	2648	1.17	MYH9,SPARC,APOB,HSPB1,YWHAH,PDGFRB,NRP1,HNRNPU,APP,FGB,YWHAG,VASN,CALR,SERPINF2,FBLN1,FGG,SNCA,THBS4,EPB41,FN1,GNAS,HSP90AB1,KIF20B,HSPG2,AGRN,SPP1,NAP1L1,HIST1H4A
	GO BP	GO:0048878	Chemical homeostasis	17	1124	1.23	APOB,VGF,SLC4A1,YWHAE,KNG1,HPX,APP,HSP90B1,CALR,SNCA,APOA4,APOA2,GNAS,SAA1,TF,APOC4,GNB1
	GO BP	GO:0022607	Cellular component assembly	26	2359	1.25	VTN,APOB,NASP,PDGFRB,CAPZA1,C9,YWHAE,NRP1,APP,HSP90B1,FGB,YWHAG,HEG1,CSPG4,CALR,HSP90AA1,FGG,SNCA,EPB41,FN1,APOA4,APOA2,HSP90AB1,APOC4,NAP1L1,HIST1H4A
	GO BP	GO:0042744	Hydrogen peroxide catabolic process	4	28	1.26	HBA1,HBG1,APOA4,HBG2
	GO BP	GO:0048589	Developmental growth	10	389	1.26	PDGFRB,TNC,NRP1,APP,HEG1,HSP90AA1,APOD,NRP2,GNAS,HSP90AB1
	GO BP	GO:0001523	Retinoid metabolic process	6	108	1.27	APOB,TTR,APOA4,APOA2,HSPG2,AGRN
	GO BP	GO:0051171	Regulation of nitrogen compound metabolic process	46	5836	1.31	SPP2,MYH9,C5,VTN,HSPB1,YWHAH,PDGFRB,SERPINA10,SLC4A1,YWHAE,KNG1,NRP1,HPX,ITIH4,SERPING1,HNRNPU,APP,HSP90B1,FGB,YWHAG,HEG1,CSPG4,CALR,SERPINF2,A2M,FBLN1,HSP90AA1,FGG,SNCA,THBS4,APOD,FN1,SERPINC1,HSP90AB1,HSPG2,AGRN,GIG25,PROS1,SPP1,AKAP12,SAA1,TF,ITIH3,C4B,RAN,HIST1H4A
	GO BP	GO:0098542	Defense response to other organism	15	900	1.33	CHGA,LBP,C5,VGF,CAPZA1,C9,SERPING1,APP,FGB,SNCA,HP,APOA4,SAA1,C4B,C1R
	GO BP	GO:0031323	Regulation of cellular metabolic process	48	6239	1.35	SPP2,MYH9,C5,VTN,HSPB1,YWHAH,PDGFRB,SERPINA10,SLC4A1,YWHAE,KNG1,NRP1,HPX,ITIH4,SERPING1,HNRNPU,APP,HSP90B1,FGB,YWHAG,HEG1,CSPG4,CALR,SERPINF2,A2M,FBLN1,HSP90AA1,FGG,SNCA,THBS4,APOD,FN1,HP,APOA4,SERPINC1,APOA2,HSP90AB1,AGRN,GIG25,PROS1,SPP1,AKAP12,SAA1,TF,ITIH3,C4B,RAN,HIST1H4A
	GO BP	GO:0001525	Angiogenesis	9	315	0.01	MYH9,PDGFRB,NRP1,CSPG4,PLXDC1,APOD,FN1,NRP2,HSPG2
	GO BP	GO:0022604	Regulation of cell morphogenesis	11	498	0.12	MYH9,SPARC,YWHAH,NRP1,FGB,CALR,FBLN1,FGG,EPB41,FN1,SPP1
	GO BP	GO:0034371	Chylomicron remodeling	3	9	0.12	APOB,APOA4,APOA2
	GO BP	GO:0045087	Innate immune response	13	703	0.12	CHGA,LBP,C5,CAPZA1,C9,SERPING1,APP,FGB,SNCA,APOA4,SAA1,C4B,C1R
	GO BP	GO:0048513	Animal organ development	31	3197	0.12	MYH9,VTN,SPARC,YWHAH,VGF,NASP,PDGFRB,SLC4A1,YWHAE,TNC,NRP1,HNRNPU,APP,CD248,HEG1,CALR,PLXDC1,APOD,FN1,NRP2,SERPINC1,APOA2,GNAS,HSP90AB1,HSPG2,AGRN,SPP1,TF,LTBP1,ACAN,GNB1
	GO BP	GO:0060560	Developmental growth involved in morphogenesis	6	116	0.12	TNC,NRP1,APP,HSP90AA1,NRP2,HSP90AB1
	GO BP	GO:1902533	Positive regulation of intracellular signal transduction	16	1041	0.12	C5,PDGFRB,NRP1,APP,FGB,CSPG4,CALR,SERPINF2,HSP90AA1,FGG,GNAS,HSP90AB1,F10,AKAP12,SAA1,TF
	GO BP	GO:0032880	Regulation of protein localization	15	934	0.13	CHGA,YWHAH,YWHAE,APP,FGB,YWHAG,HSP90AA1,FGG,APOD,EPB41,GNAS,HSP90AB1,KIF20B,SAA1,RAN
	GO BP	GO:0044085	Cellular component biogenesis	27	2583	0.13	VTN,APOB,NASP,PDGFRB,CAPZA1,C9,YWHAE,NRP1,APP,HSP90B1,FGB,YWHAG,HEG1,CSPG4,CALR,HSP90AA1,FGG,SNCA,EPB41,FN1,APOA4,APOA2,HSP90AB1,RAN,APOC4,NAP1L1,HIST1H4A
	GO BP	GO:0010942	Positive regulation of cell death	13	719	0.15	YWHAH,PDGFRB,YWHAE,KNG1,APP,PDIA3,YWHAG,CD248,HBA1,SNCA,HP,AKAP12,HPR
	GO BP	GO:0034378	Chylomicron assembly	3	10	0.15	APOB,APOA4,APOA2
	GO BP	GO:0034975	Protein folding in endoplasmic reticulum	3	10	0.15	HSP90B1,PDIA3,CALR
	GO BP	GO:1904478	Regulation of intestinal absorption	3	10	0.15	EPB41,APOA4,APOA2
	GO BP	GO:0007275	Multicellular organism development	41	5023	0.16	SPP2,MYH9,VTN,SPARC,ST8SIA4,APOB,YWHAH,VGF,NASP,PDGFRB,SLC4A1,YWHAE,TNC,NRP1,HNRNPU,APP,YWHAG,CD248,HEG1,CSPG4,CALR,SERPINF2,PLXDC1,FBLN1,HSP90AA1,APOD,FN1,NRP2,SERPINC1,APOA2,GNAS,HSP90AB1,KIF20B,HSPG2,AGRN,SPP1,TF,LTBP1,ACAN,NAP1L1,GNB1
	GO BP	GO:0043408	Regulation of mapk cascade	13	725	0.16	C5,PDGFRB,NRP1,APP,FGB,CSPG4,SERPINF2,FBLN1,FGG,FN1,AKAP12,SAA1,TF
	GO BP	GO:0071900	Regulation of protein serine/threonine kinase activity	11	521	0.16	C5,HSPB1,PDGFRB,APP,YWHAG,HEG1,CSPG4,SNCA,HSP90AB1,SAA1,TF
	GO BP	GO:0048675	Axon extension	4	36	0.18	NRP1,HSP90AA1,NRP2,HSP90AB1
	GO BP	GO:0009617	Response to bacterium	12	634	0.02	CHGA,LBP,SPARC,APOB,VGF,APP,FGB,SNCA,HP,AKAP12,TF,C4B
	GO BP	GO:0032502	Developmental process	45	5841	0.21	SPP2,MYH9,VTN,SPARC,ST8SIA4,APOB,YWHAH,VGF,NASP,PDGFRB,SLC4A1,YWHAE,TNC,NRP1,SERPING1,HNRNPU,APP,YWHAG,CD248,HEG1,CSPG4,CALR,SERPINF2,PLXDC1,A2M,FBLN1,HSP90AA1,FGG,APOD,TPM4,FN1,NRP2,SERPINC1,APOA2,GNAS,HSP90AB1,KIF20B,HSPG2,AGRN,SPP1,TF,LTBP1,ACAN,NAP1L1,GNB1
	GO BP	GO:0071635	Negative regulation of transforming growth factor beta production	3	12	0.22	FBLN1,FN1,HSP90AB1
	GO BP	GO:1900026	Positive regulation of substrate adhesion-dependent cell spreading	4	38	0.22	NRP1,FGB,CALR,FGG
	GO BP	GO:0032270	Positive regulation of cellular protein metabolic process	20	1635	0.23	MYH9,C5,VTN,PDGFRB,NRP1,HPX,APP,FGB,CSPG4,SERPINF2,FBLN1,HSP90AA1,FGG,SNCA,THBS4,FN1,HSP90AB1,AKAP12,SAA1,TF
	GO BP	GO:0043410	Positive regulation of mapk cascade	11	543	0.23	C5,PDGFRB,NRP1,APP,FGB,CSPG4,SERPINF2,FGG,AKAP12,SAA1,TF
	GO BP	GO:0002682	Regulation of immune system process	19	1514	0.26	LBP,C5,VTN,C9,HPX,SERPING1,APP,CALR,A2M,HSP90AA1,THBS4,APOD,APOA2,GNAS,HSP90AB1,PROS1,C4B,C1R,HIST1H4A
	GO BP	GO:0060326	Cell chemotaxis	7	204	0.27	CHGA,LBP,C5,PDGFRB,NRP1,SAA1,SAA2
	GO BP	GO:0051128	Regulation of cellular component organization	25	2402	0.28	MYH9,VTN,SPARC,YWHAH,PDGFRB,CAPZA1,YWHAE,NRP1,HNRNPU,APP,YWHAG,CALR,SERPINF2,HSP90AA1,SNCA,APOD,FN1,APOA4,NRP2,APOA2,KIF20B,HSPG2,AGRN,SPP1,TF
	GO BP	GO:1902531	Regulation of intracellular signal transduction	21	1807	0.28	C5,HSPB1,PDGFRB,NRP1,APP,FGB,HEG1,CSPG4,CALR,SERPINF2,A2M,FBLN1,HSP90AA1,FGG,FN1,GNAS,HSP90AB1,F10,AKAP12,SAA1,TF
	GO BP	GO:0009893	Positive regulation of metabolic process	34	3893	0.29	MYH9,LBP,C5,VTN,APOB,HSPB1,YWHAH,PDGFRB,TNC,NRP1,HPX,HNRNPU,APP,FGB,HEG1,CSPG4,CALR,SERPINF2,FBLN1,HSP90AA1,FGG,SNCA,THBS4,FN1,APOA4,APOA2,GNAS,HSP90AB1,AGRN,SPP1,AKAP12,SAA1,TF,RAN
	GO BP	GO:0070374	Positive regulation of erk1 and erk2 cascade	7	209	0.03	PDGFRB,NRP1,APP,FGB,SERPINF2,FGG,AKAP12
	GO BP	GO:0031638	Zymogen activation	4	44	0.35	F9,FGB,FGG,C1R
	GO BP	GO:0048856	Anatomical structure development	42	5402	0.36	SPP2,MYH9,VTN,SPARC,ST8SIA4,APOB,YWHAH,VGF,NASP,PDGFRB,SLC4A1,YWHAE,TNC,NRP1,HNRNPU,APP,YWHAG,CD248,HEG1,CSPG4,CALR,SERPINF2,PLXDC1,FBLN1,HSP90AA1,FGG,APOD,FN1,NRP2,SERPINC1,APOA2,GNAS,HSP90AB1,KIF20B,HSPG2,AGRN,SPP1,TF,LTBP1,ACAN,NAP1L1,GNB1
	GO BP	GO:0061024	Membrane organization	13	796	0.36	MYH9,APOB,YWHAH,SLC4A1,YWHAE,YWHAG,CALR,HSP90AA1,SNCA,APOA4,APOA2,AGRN,TF
	GO BP	GO:0006869	Lipid transport	8	296	0.37	LBP,APOB,SLC4A1,APOD,APOA4,APOA2,APOF,APOC4
	GO BP	GO:0010604	Positive regulation of macromolecule metabolic process	32	3600	0.37	MYH9,LBP,C5,VTN,APOB,HSPB1,YWHAH,PDGFRB,TNC,NRP1,HPX,HNRNPU,APP,FGB,HEG1,CSPG4,CALR,SERPINF2,FBLN1,HSP90AA1,FGG,SNCA,THBS4,FN1,APOA2,HSP90AB1,AGRN,SPP1,AKAP12,SAA1,TF,RAN
	GO BP	GO:0048588	Developmental cell growth	5	90	0.37	NRP1,APP,HSP90AA1,NRP2,HSP90AB1
	GO BP	GO:0098869	Cellular oxidant detoxification	5	90	0.37	HBA1,HBG1,HP,APOA4,HBG2
	GO BP	GO:0008284	Positive regulation of cell population proliferation	14	919	0.38	CLEC11A,PDGFRB,TNC,NRP1,HNRNPU,CD248,CALR,SERPINF2,FBLN1,THBS4,FN1,NRP2,KIF20B,NAP1L1
	GO BP	GO:0009719	Response to endogenous stimulus	18	1447	0.43	SPARC,APOB,YWHAH,VGF,PDGFRB,TNC,HNRNPU,APP,HSP90B1,FGB,YWHAG,CALR,SNCA,APOA2,GNAS,SPP1,RAN,GNB1
	GO BP	GO:0006807	Nitrogen compound metabolic process	49	6852	0.45	SPP2,MYH9,F9,ST8SIA4,APOB,TTR,VGF,PDGFRB,SERPINA10,YWHAE,KNG1,TNC,NRP1,HPX,ITIH4,SERPING1,HNRNPU,APP,HSP90B1,PDIA3,FGB,CSPG4,CALR,A2M,FBLN1,HSP90AA1,FGG,SNCA,FN1,HP,APOA4,NRP2,SERPINC1,APOA2,GNAS,HSP90AB1,HSPG2,F10,AGRN,SPP1,SAA1,TF,LTBP1,ACAN,ITIH3,C1R,HPR,RAN,HIST1H4A
	GO BP	GO:0010769	Regulation of cell morphogenesis involved in differentiation	8	309	0.48	YWHAH,NRP1,FGB,CALR,FBLN1,FGG,FN1,SPP1
	GO BP	GO:0030155	Regulation of cell adhesion	12	712	0.05	VTN,KNG1,TNC,NRP1,FGB,CALR,SERPINF2,FBLN1,FGG,APOD,FN1,SAA1
	GO BP	GO:0002224	Toll-like receptor signaling pathway	5	100	0.57	LBP,APOB,HSP90B1,FGB,FGG
	GO BP	GO:0015031	Protein transport	18	1486	0.58	MYH9,APOB,HSPB1,YWHAH,VGF,NASP,YWHAE,HNRNPU,PDIA4,HSP90B1,YWHAG,CALR,HSP90AA1,FGG,GNAS,AKAP12,TF,RAN
	GO BP	GO:0044238	Primary metabolic process	51	7332	0.58	SPP2,MYH9,F9,ST8SIA4,APOB,TTR,YWHAH,VGF,PDGFRB,SERPINA10,YWHAE,KNG1,TNC,NRP1,HPX,SERPING1,HNRNPU,APP,HSP90B1,PDIA3,FGB,CSPG4,CALR,A2M,FBLN1,HSP90AA1,FGG,SNCA,APOD,FN1,HP,APOA4,NRP2,SERPINC1,APOA2,GNAS,HSP90AB1,HSPG2,F10,AGRN,SPP1,APOF,SAA1,TF,LTBP1,ACAN,C1R,HPR,RAN,APOC4,HIST1H4A
	GO BP	GO:0001869	Negative regulation of complement activation, lectin pathway	2	2	0.59	SERPING1,A2M
	GO BP	GO:0021649	Vestibulocochlear nerve structural organization	2	2	0.59	NRP1,NRP2
	GO BP	GO:0032103	Positive regulation of response to external stimulus	10	511	0.59	LBP,HSPB1,PDGFRB,NRP1,HPX,APP,CALR,SERPINF2,SNCA,THBS4
	GO BP	GO:1904835	Dorsal root ganglion morphogenesis	2	2	0.59	NRP1,NRP2
	GO BP	GO:0006024	Glycosaminoglycan biosynthetic process	5	102	0.06	PDGFRB,CSPG4,HSPG2,AGRN,ACAN
	GO BP	GO:0050918	Positive chemotaxis	4	53	1.01	NRP1,APP,SAA1,SAA2
	GO BP	GO:0006986	Response to unfolded protein	6	166	1.02	HSPB1,HSP90B1,CALR,HSP90AA1,THBS4,HSP90AB1
	GO BP	GO:0010595	Positive regulation of endothelial cell migration	5	103	1.02	SPARC,HSPB1,NRP1,CALR,NRP2
	GO BP	GO:0090066	Regulation of anatomical structure size	10	516	1.02	CHGA,CAPZA1,KNG1,NRP1,FGB,SERPINF2,FGG,FN1,HSP90AB1,SPP1
	GO BP	GO:2000379	Positive regulation of reactive oxygen species metabolic process	5	103	1.02	PDGFRB,APP,HSP90AA1,SNCA,HSP90AB1
	GO BP	GO:0007507	Heart development	10	522	1.07	SPARC,PDGFRB,NRP1,HNRNPU,HEG1,CALR,FN1,NRP2,LTBP1,ACAN
	GO BP	GO:0045785	Positive regulation of cell adhesion	9	423	1.08	VTN,NRP1,FGB,CALR,SERPINF2,FBLN1,FGG,FN1,SAA1
	GO BP	GO:0071396	Cellular response to lipid	10	528	1.12	LBP,APOB,YWHAH,TNC,HNRNPU,CALR,GNAS,SPP1,RAN,GNB1
	GO BP	GO:0002443	Leukocyte mediated immunity	11	641	1.18	CHGA,C5,TTR,C9,SERPING1,HSP90AA1,HP,HSP90AB1,GIG25,C4B,C1R
	GO BP	GO:0071705	Nitrogen compound transport	20	1823	1.19	MYH9,APOB,HSPB1,YWHAH,VGF,NASP,YWHAE,HPX,HNRNPU,PDIA4,HSP90B1,YWHAG,CALR,HSP90AA1,FGG,SNCA,GNAS,AKAP12,TF,RAN
	GO BP	GO:0030003	Cellular cation homeostasis	11	644	0.08	SLC4A1,YWHAE,KNG1,HPX,APP,HSP90B1,CALR,SNCA,SAA1,TF,GNB1
	GO BP	GO:0008202	Steroid metabolic process	7	256	1.25	APOB,YWHAH,APP,APOA4,APOA2,SPP1,APOF
	GO BP	GO:0042981	Regulation of apoptotic process	18	1550	1.28	HSPB1,YWHAH,PDGFRB,YWHAE,KNG1,NRP1,APP,HSP90B1,PDIA3,FGB,YWHAG,CD248,CALR,FGG,SNCA,FN1,HSP90AB1,AKAP12
	GO BP	GO:0006935	Chemotaxis	10	545	1.29	CHGA,LBP,C5,PDGFRB,NRP1,APP,NRP2,AGRN,SAA1,SAA2
	GO BP	GO:0021828	Gonadotrophin-releasing hormone neuronal migration to the hypothalamus	2	3	1.29	NRP1,NRP2
	GO BP	GO:0031589	Cell-substrate adhesion	6	182	1.29	NID2,VTN,NRP1,FGB,FGG,FN1
	GO BP	GO:0044093	Positive regulation of molecular function	20	1842	1.29	C5,VTN,PDGFRB,NRP1,HNRNPU,APP,CSPG4,FBLN1,HSP90AA1,SNCA,EPB41,FN1,APOA4,APOA2,GNAS,HSP90AB1,AGRN,SAA1,TF,RAN
	GO BP	GO:0050730	Regulation of peptidyl-tyrosine phosphorylation	7	258	1.29	VTN,PDGFRB,NRP1,HPX,APP,CSPG4,THBS4
	GO BP	GO:0060978	Angiogenesis involved in coronary vascular morphogenesis	2	3	1.29	PDGFRB,NRP1
	GO BP	GO:0071345	Cellular response to cytokine stimulus	14	1013	1.29	LBP,APOB,CAPZA1,HNRNPU,HSP90B1,PDIA3,FGB,HSP90AA1,FGG,FN1,NRP2,HSP90AB1,AKAP12,SAA1
	GO BP	GO:0071902	Positive regulation of protein serine/threonine kinase activity	8	348	1.29	C5,PDGFRB,APP,CSPG4,SNCA,HSP90AB1,SAA1,TF
	GO BP	GO:0097374	Sensory neuron axon guidance	2	3	1.29	NRP1,NRP2
	GO BP	GO:1903375	Facioacoustic ganglion development	2	3	1.29	NRP1,NRP2
	GO BP	GO:1904237	Positive regulation of substrate-dependent cell migration, cell attachment to substrate	2	3	1.29	FBLN1,FN1
	GO BP	GO:0006027	Glycosaminoglycan catabolic process	4	61	0.09	CSPG4,HSPG2,AGRN,ACAN
	GO BP	GO:0019725	Cellular homeostasis	13	895	0.09	SLC4A1,YWHAE,KNG1,HPX,APP,PDIA4,HSP90B1,PDIA3,CALR,SNCA,SAA1,TF,GNB1
	GO BP	GO:0033344	Cholesterol efflux	3	23	0.09	APOB,APOA4,APOA2
	GO BP	GO:0050776	Regulation of immune response	13	896	1.31	LBP,C5,VTN,C9,HPX,SERPING1,A2M,HSP90AA1,APOA2,HSP90AB1,PROS1,C4B,C1R
	GO BP	GO:0060627	Regulation of vesicle-mediated transport	10	550	1.31	VTN,NRP1,APP,FGB,CALR,FGG,SNCA,APOA2,TF,C4B
	GO BP	GO:0090316	Positive regulation of intracellular protein transport	6	184	1.32	YWHAH,YWHAE,YWHAG,HSP90AB1,KIF20B,RAN
	GO BP	GO:0003018	Vascular process in circulatory system	6	185	1.35	CHGA,KNG1,FGB,SERPINF2,FGG,AKAP12
	GO BP	GO:0009653	Anatomical structure morphogenesis	22	2165	1.35	MYH9,VTN,APOB,PDGFRB,TNC,NRP1,APP,CD248,HEG1,CSPG4,SERPINF2,PLXDC1,HSP90AA1,APOD,FN1,NRP2,GNAS,HSP90AB1,KIF20B,HSPG2,AGRN,ACAN
	GO BP	GO:0001503	Ossification	7	265	1.36	SPARC,CLEC11A,TNC,HNRNPU,TPM4,GNAS,SPP1
	GO BP	GO:0033157	Regulation of intracellular protein transport	7	268	1.42	YWHAH,YWHAE,YWHAG,APOD,HSP90AB1,KIF20B,RAN
	GO BP	GO:2000377	Regulation of reactive oxygen species metabolic process	6	188	1.42	PDGFRB,APP,HSP90AA1,SNCA,HP,HSP90AB1
	GO BP	GO:0008203	Cholesterol metabolic process	5	120	1.44	APOB,APP,APOA4,APOA2,APOF
	GO BP	GO:0006875	Cellular metal ion homeostasis	10	565	1.48	YWHAE,KNG1,HPX,APP,HSP90B1,CALR,SNCA,SAA1,TF,GNB1
	GO BP	GO:1904589	Regulation of protein import	4	65	1.48	APP,APOD,HSP90AB1,RAN
	GO BP	GO:0001819	Positive regulation of cytokine production	9	461	1.49	LBP,C5,HSPB1,APP,HEG1,SERPINF2,APOA2,AKAP12,SAA1
	GO BP	GO:0043549	Regulation of kinase activity	13	918	1.49	C5,HSPB1,PDGFRB,HNRNPU,APP,YWHAG,HEG1,CSPG4,HSP90AA1,SNCA,HSP90AB1,SAA1,TF
	GO BP	GO:1903827	Regulation of cellular protein localization	10	568	1.51	YWHAH,YWHAE,APP,YWHAG,HSP90AA1,APOD,EPB41,HSP90AB1,KIF20B,RAN
	GO BP	GO:0032870	Cellular response to hormone stimulus	10	569	1.52	APOB,YWHAH,TNC,HNRNPU,FGB,YWHAG,CALR,GNAS,RAN,GNB1
	GO BP	GO:0002688	Regulation of leukocyte chemotaxis	5	124	1.57	LBP,C5,APP,CALR,THBS4
	GO BP	GO:0036486	Ventral trunk neural crest cell migration	2	4	1.57	NRP1,NRP2
	GO BP	GO:0050731	Positive regulation of peptidyl-tyrosine phosphorylation	6	196	1.57	VTN,NRP1,HPX,APP,CSPG4,THBS4
	GO BP	GO:0051208	Sequestering of calcium ion	2	4	1.57	HSP90B1,CALR
	GO BP	GO:0097490	Sympathetic neuron projection extension	2	4	1.57	NRP1,NRP2
	GO BP	GO:0097491	Sympathetic neuron projection guidance	2	4	1.57	NRP1,NRP2
	GO BP	GO:1905323	Telomerase holoenzyme complex assembly	2	4	1.57	HSP90AA1,HSP90AB1
	GO BP	GO:2000295	Regulation of hydrogen peroxide catabolic process	2	4	1.57	SNCA,HP
	GO BP	GO:0007399	Nervous system development	23	2371	1.58	VTN,ST8SIA4,APOB,YWHAH,YWHAE,TNC,NRP1,APP,YWHAG,CSPG4,CALR,PLXDC1,HSP90AA1,APOD,FN1,NRP2,HSP90AB1,KIF20B,HSPG2,AGRN,SPP1,ACAN,NAP1L1
	GO BP	GO:0007160	Cell-matrix adhesion	5	127	2.03	NID2,VTN,FGB,FGG,FN1
	GO BP	GO:0045859	Regulation of protein kinase activity	12	812	2.03	C5,HSPB1,PDGFRB,APP,YWHAG,HEG1,CSPG4,HSP90AA1,SNCA,HSP90AB1,SAA1,TF
	GO BP	GO:1900740	Positive regulation of protein insertion into mitochondrial membrane involved in apoptotic signaling pathway	3	27	2.03	YWHAH,YWHAE,YWHAG
	GO BP	GO:0048010	Vascular endothelial growth factor receptor signaling pathway	4	69	2.04	HSPB1,NRP1,HSP90AA1,NRP2
	GO BP	GO:1901654	Response to ketone	6	199	2.04	NASP,TNC,CALR,GNAS,SPP1,GNB1
	GO BP	GO:0097435	Supramolecular fiber organization	9	480	2.15	PDGFRB,APP,HSP90B1,SERPINF2,SNCA,TPM4,HSP90AB1,TF,ACAN
	GO BP	GO:0002684	Positive regulation of immune system process	13	949	2.17	LBP,C5,C9,HPX,SERPING1,APP,CALR,HSP90AA1,THBS4,GNAS,HSP90AB1,C4B,C1R
	GO BP	GO:0043085	Positive regulation of catalytic activity	17	1489	2.17	C5,PDGFRB,NRP1,HNRNPU,APP,CSPG4,FBLN1,HSP90AA1,SNCA,FN1,APOA4,APOA2,GNAS,HSP90AB1,AGRN,SAA1,TF
	GO BP	GO:0060249	Anatomical structure homeostasis	8	380	2.17	HSPB1,PDGFRB,HSP90AA1,GNAS,HSP90AB1,GIG25,TF,HIST1H4A
	GO BP	GO:0042921	Glucocorticoid receptor signaling pathway	2	5	2.31	YWHAH,CALR
	GO BP	GO:0051129	Negative regulation of cellular component organization	11	713	2.31	YWHAH,CAPZA1,NRP1,HNRNPU,APP,SNCA,APOD,APOA4,APOA2,HSPG2,SPP1
	GO BP	GO:0061551	Trigeminal ganglion development	2	5	2.31	NRP1,NRP2
	GO BP	GO:0002685	Regulation of leukocyte migration	6	209	2.35	LBP,C5,APP,CALR,THBS4,APOD
	GO BP	GO:0022008	Neurogenesis	18	1657	2.37	VTN,YWHAH,YWHAE,TNC,NRP1,APP,YWHAG,CSPG4,CALR,HSP90AA1,APOD,FN1,NRP2,HSP90AB1,KIF20B,AGRN,SPP1,NAP1L1
	GO BP	GO:0022603	Regulation of anatomical structure morphogenesis	14	1095	2.37	MYH9,SPARC,HSPB1,YWHAH,NRP1,FGB,CALR,FBLN1,FGG,THBS4,EPB41,FN1,HSPG2,SPP1
	GO BP	GO:0002252	Immune effector process	13	969	2.41	CHGA,LBP,C5,TTR,C9,SERPING1,APP,HSP90AA1,HP,HSP90AB1,GIG25,C4B,C1R
	GO BP	GO:0071692	Protein localization to extracellular region	5	137	2.43	VGF,PDIA4,FGG,GNAS,LTBP1
	GO BP	GO:0098771	Inorganic ion homeostasis	11	723	2.43	SLC4A1,YWHAE,KNG1,HPX,APP,HSP90B1,CALR,SNCA,SAA1,TF,GNB1
	GO BP	GO:0097746	Regulation of blood vessel diameter	5	139	2.52	CHGA,KNG1,FGB,SERPINF2,FGG
	GO BP	GO:0051094	Positive regulation of developmental process	16	1389	2.58	APOB,HSPB1,PDGFRB,NRP1,HNRNPU,APP,FGB,CALR,SERPINF2,FGG,FN1,GNAS,HSP90AB1,KIF20B,AGRN,NAP1L1
	GO BP	GO:0051093	Negative regulation of developmental process	13	983	0.18	SPARC,YWHAH,NRP1,HNRNPU,APP,VASN,CALR,FBLN1,THBS4,GNAS,HSPG2,SPP1,HIST1H4A
	GO BP	GO:0014012	Peripheral nervous system axon regeneration	2	6	3.09	TNC,APOD
	GO BP	GO:0034447	Very-low-density lipoprotein particle clearance	2	6	3.09	APOB,APOC4
	GO BP	GO:0120036	Plasma membrane bounded cell projection organization	14	1122	3.09	MYH9,PDGFRB,YWHAE,TNC,NRP1,APP,YWHAG,CSPG4,HSP90AA1,APOD,NRP2,HSP90AB1,KIF20B,AGRN
	GO BP	GO:0045597	Positive regulation of cell differentiation	13	993	3.14	APOB,NRP1,HNRNPU,APP,FGB,CALR,SERPINF2,FGG,FN1,GNAS,HSP90AB1,KIF20B,NAP1L1
	GO BP	GO:0021954	Central nervous system neuron development	4	81	3.21	NRP1,HSP90AA1,NRP2,HSP90AB1
	GO BP	GO:2001233	Regulation of apoptotic signaling pathway	8	409	3.22	HSPB1,YWHAH,YWHAE,NRP1,PDIA3,FGB,YWHAG,FGG
	GO BP	GO:0060548	Negative regulation of cell death	13	999	3.23	CHGA,HSPB1,PDGFRB,YWHAE,NRP1,APP,HSP90B1,FGB,FGG,SNCA,FN1,HSP90AB1,HSPG2
	GO BP	GO:0030036	Actin cytoskeleton organization	9	516	3.24	MYH9,PDGFRB,CAPZA1,NRP1,HSP90B1,CALR,TPM4,EPB41,TF
	GO BP	GO:0051354	Negative regulation of oxidoreductase activity	3	34	3.25	SLC4A1,SNCA,HP
	GO BP	GO:0050900	Leukocyte migration	7	316	3.35	MYH9,CHGA,LBP,APOB,FN1,PROS1,SAA1
	GO BP	GO:0003013	Circulatory system process	8	415	3.36	CHGA,KNG1,SERPING1,FGB,HEG1,SERPINF2,FGG,AKAP12
	GO BP	GO:0032642	Regulation of chemokine production	4	84	3.42	LBP,C5,APP,APOD
	GO BP	GO:0048646	Anatomical structure formation involved in morphogenesis	12	883	3.44	MYH9,VTN,PDGFRB,NRP1,CSPG4,PLXDC1,APOD,FN1,NRP2,GNAS,KIF20B,HSPG2
	GO BP	GO:0045595	Regulation of cell differentiation	19	1874	3.46	APOB,YWHAH,NRP1,HNRNPU,APP,FGB,YWHAG,VASN,CALR,SERPINF2,FBLN1,FGG,FN1,GNAS,HSP90AB1,KIF20B,SPP1,NAP1L1,HIST1H4A
	GO BP	GO:1901388	Regulation of transforming growth factor beta activation	2	7	0.23	HSP90AB1,LTBP1
	GO BP	GO:1905952	Regulation of lipid localization	5	151	0.23	APOB,APOA4,APOA2,SPP1,APOC4
	GO BP	GO:0048008	Platelet-derived growth factor receptor signaling pathway	3	36	3.52	PDGFRB,NRP1,CSPG4
	GO BP	GO:0061564	Axon development	8	421	3.52	TNC,NRP1,APP,HSP90AA1,APOD,NRP2,HSP90AB1,AGRN
	GO BP	GO:0090559	Regulation of membrane permeability	4	86	3.57	YWHAH,YWHAE,YWHAG,HEG1
	GO BP	GO:0019216	Regulation of lipid metabolic process	8	424	4.01	APOB,PDGFRB,APP,APOD,APOA4,APOA2,GIG25,RAN
	GO BP	GO:0051345	Positive regulation of hydrolase activity	11	772	4.13	PDGFRB,NRP1,HNRNPU,APP,FBLN1,SNCA,FN1,APOA4,GNAS,HSP90AB1,AGRN
	GO BP	GO:0032760	Positive regulation of tumor necrosis factor production	4	88	4.14	LBP,HSPB1,APP,AKAP12
	GO BP	GO:0060840	Artery development	4	88	4.14	APOB,PDGFRB,NRP1,LTBP1
	GO BP	GO:0048545	Response to steroid hormone	7	328	4.16	SPARC,YWHAH,HNRNPU,CALR,APOA2,SPP1,RAN
	GO BP	GO:0000187	Activation of mapk activity	5	157	4.24	C5,APP,CSPG4,SAA1,TF
	GO BP	GO:0023052	Signaling	38	5239	4.31	MYH9,CHGA,LBP,C5,APOB,TTR,HSPB1,YWHAH,VGF,CLEC11A,PDGFRB,CAPZA1,YWHAE,KNG1,TNC,NRP1,APP,HSP90B1,FGB,CSPG4,CALR,HSP90AA1,FGG,SNCA,THBS4,FN1,NRP2,GNAS,HSP90AB1,AGRN,SPP1,AKAP12,SAA1,TF,LTBP1,SAA2,RAN,GNB1
	GO BP	GO:0010770	Positive regulation of cell morphogenesis involved in differentiation	5	159	4.35	NRP1,FGB,CALR,FGG,FN1
	GO BP	GO:0014911	Positive regulation of smooth muscle cell migration	3	39	4.35	VTN,PDGFRB,NRP1
	GO BP	GO:0030300	Regulation of intestinal cholesterol absorption	2	8	4.35	APOA4,APOA2
	GO BP	GO:0033574	Response to testosterone	3	39	4.35	NASP,CALR,SPP1
	GO BP	GO:0043065	Positive regulation of apoptotic process	10	660	4.35	YWHAH,PDGFRB,YWHAE,KNG1,APP,PDIA3,YWHAG,CD248,SNCA,AKAP12
	GO BP	GO:0048846	Axon extension involved in axon guidance	2	8	4.35	NRP1,NRP2
	GO BP	GO:0061439	Kidney vasculature morphogenesis	2	8	4.35	PDGFRB,NRP1
	GO BP	GO:0071495	Cellular response to endogenous stimulus	14	1181	4.35	APOB,YWHAH,PDGFRB,TNC,HNRNPU,APP,HSP90B1,FGB,YWHAG,CALR,SNCA,GNAS,RAN,GNB1
	GO BP	GO:0007165	Signal transduction	36	4876	4.41	MYH9,CHGA,LBP,C5,APOB,TTR,HSPB1,YWHAH,VGF,CLEC11A,PDGFRB,CAPZA1,YWHAE,KNG1,NRP1,APP,HSP90B1,FGB,CSPG4,CALR,HSP90AA1,FGG,THBS4,FN1,NRP2,GNAS,HSP90AB1,AGRN,SPP1,AKAP12,SAA1,TF,LTBP1,SAA2,RAN,GNB1
	GO BP	GO:0045860	Positive regulation of protein kinase activity	9	550	4.46	C5,PDGFRB,APP,CSPG4,HSP90AA1,SNCA,HSP90AB1,SAA1,TF
	GO BP	GO:0034381	Plasma lipoprotein particle clearance	3	40	4.48	APOB,APOA2,APOC4
	GO BP	GO:0006629	Lipid metabolic process	14	1190	4.52	ST8SIA4,APOB,TTR,YWHAH,PDGFRB,APP,APOD,APOA4,APOA2,HSPG2,AGRN,SPP1,APOF,APOC4
	GO BP	GO:0006874	Cellular calcium ion homeostasis	8	442	4.52	YWHAE,KNG1,APP,HSP90B1,CALR,SNCA,SAA1,GNB1
	GO BP	GO:1901701	Cellular response to oxygen-containing compound	13	1055	4.56	LBP,APOB,PDGFRB,TNC,APP,HSP90B1,YWHAG,SNCA,APOA4,GNAS,AGRN,SPP1,GNB1
	GO BP	GO:0048468	Cell development	17	1629	5.01	MYH9,PDGFRB,SLC4A1,TNC,NRP1,HNRNPU,APP,HEG1,HSP90AA1,FGG,APOD,FN1,NRP2,HSP90AB1,KIF20B,AGRN,ACAN
	GO BP	GO:1903829	Positive regulation of cellular protein localization	7	342	5.02	YWHAH,YWHAE,YWHAG,EPB41,HSP90AB1,KIF20B,RAN
	GO BP	GO:1901655	Cellular response to ketone	4	95	0.31	TNC,GNAS,SPP1,GNB1
	GO BP	GO:1903426	Regulation of reactive oxygen species biosynthetic process	4	95	0.31	APP,HSP90AA1,SNCA,HSP90AB1
	GO BP	GO:0008228	Opsonization	2	9	5.14	LBP,C4B
	GO BP	GO:0010873	Positive regulation of cholesterol esterification	2	9	5.14	APOA4,APOA2
	GO BP	GO:0021612	Facial nerve structural organization	2	9	5.14	NRP1,NRP2
	GO BP	GO:0036500	ATF6-mediated unfolded protein response	2	9	5.14	HSP90B1,CALR
	GO BP	GO:0061549	Sympathetic ganglion development	2	9	5.14	NRP1,NRP2
	GO BP	GO:1905906	Regulation of amyloid fibril formation	2	9	5.14	APP,HSPG2
	GO BP	GO:0071870	Cellular response to catecholamine stimulus	4	96	5.16	APP,SNCA,GNAS,GNB1
	GO BP	GO:0042127	Regulation of cell population proliferation	17	1642	5.17	SPARC,CLEC11A,PDGFRB,TNC,NRP1,HNRNPU,APP,CD248,CALR,SERPINF2,FBLN1,THBS4,APOD,FN1,NRP2,KIF20B,NAP1L1
	GO BP	GO:0051130	Positive regulation of cellular component organization	14	1209	5.25	VTN,YWHAH,PDGFRB,YWHAE,NRP1,HNRNPU,APP,YWHAG,SERPINF2,HSP90AA1,SNCA,FN1,AGRN,TF
	GO BP	GO:0000904	Cell morphogenesis involved in differentiation	9	566	0.33	MYH9,NRP1,APP,HEG1,HSP90AA1,FN1,NRP2,HSP90AB1,AGRN
	GO BP	GO:0002690	Positive regulation of leukocyte chemotaxis	4	98	5.35	LBP,APP,CALR,THBS4
	GO BP	GO:0007154	Cell communication	38	5320	5.35	MYH9,CHGA,LBP,C5,APOB,TTR,HSPB1,YWHAH,VGF,CLEC11A,PDGFRB,CAPZA1,YWHAE,KNG1,TNC,NRP1,APP,HSP90B1,FGB,CSPG4,CALR,HSP90AA1,FGG,SNCA,THBS4,FN1,NRP2,GNAS,HSP90AB1,AGRN,SPP1,AKAP12,SAA1,TF,LTBP1,SAA2,RAN,GNB1
	GO BP	GO:0010771	Negative regulation of cell morphogenesis involved in differentiation	4	98	5.35	YWHAH,NRP1,FBLN1,SPP1
	GO BP	GO:0051897	Positive regulation of protein kinase b signaling	5	170	5.35	PDGFRB,APP,HSP90AA1,HSP90AB1,F10
	GO BP	GO:0060191	Regulation of lipase activity	4	99	5.43	PDGFRB,SNCA,APOA4,APOA2
	GO BP	GO:0045429	Positive regulation of nitric oxide biosynthetic process	3	44	0.35	APP,HSP90AA1,HSP90AB1
	GO BP	GO:1904591	Positive regulation of protein import	3	44	0.35	APP,HSP90AB1,RAN
	GO BP	GO:1900122	Positive regulation of receptor binding	2	10	5.57	NRP1,APP
	GO BP	GO:0007528	Neuromuscular junction development	3	45	6.05	TNC,APP,AGRN
	GO BP	GO:0046907	Intracellular transport	16	1520	6.06	F9,HSPB1,YWHAH,CAPZA1,YWHAE,HNRNPU,APP,HSP90B1,YWHAG,CALR,HSP90AA1,GNAS,F10,PROS1,AKAP12,RAN
	GO BP	GO:0060284	Regulation of cell development	12	956	0.37	YWHAH,NRP1,APP,FGB,YWHAG,CALR,FBLN1,FGG,FN1,KIF20B,SPP1,NAP1L1
	GO BP	GO:0045807	Positive regulation of endocytosis	4	103	6.24	VTN,APP,SNCA,TF
	GO BP	GO:0060976	Coronary vasculature development	3	46	6.24	PDGFRB,NRP1,LTBP1
	GO BP	GO:0043406	Positive regulation of map kinase activity	6	265	0.39	C5,PDGFRB,APP,CSPG4,SAA1,TF
	GO BP	GO:0002274	Myeloid leukocyte activation	9	585	6.34	CHGA,LBP,TTR,APP,HSP90AA1,SNCA,HP,HSP90AB1,GIG25
	GO BP	GO:0007191	Adenylate cyclase-activating dopamine receptor signaling pathway	2	11	6.48	GNAS,GNB1
	GO BP	GO:0010038	Response to metal ion	7	367	6.48	SPARC,APP,FGB,CALR,FGG,SNCA,TF
	GO BP	GO:0030154	Cell differentiation	29	3702	6.48	MYH9,VTN,YWHAH,PDGFRB,SLC4A1,YWHAE,TNC,NRP1,HNRNPU,APP,YWHAG,HEG1,CSPG4,CALR,A2M,HSP90AA1,FGG,APOD,TPM4,FN1,NRP2,HSP90AB1,KIF20B,HSPG2,AGRN,SPP1,TF,ACAN,NAP1L1
	GO BP	GO:0031639	Plasminogen activation	2	11	6.48	FGB,FGG
	GO BP	GO:0032490	Detection of molecule of bacterial origin	2	11	6.48	LBP,C4B
	GO BP	GO:0044057	Regulation of system process	9	592	6.57	CHGA,YWHAE,APP,FGB,FGG,EPB41,APOA4,APOA2,GNAS
	GO BP	GO:0010628	Positive regulation of gene expression	21	2337	0.43	MYH9,LBP,C5,APOB,HSPB1,YWHAH,TNC,HNRNPU,APP,HEG1,CALR,SERPINF2,FBLN1,FN1,APOA2,AGRN,SPP1,AKAP12,SAA1,TF,RAN
	GO BP	GO:0048699	Generation of neurons	16	1551	7.13	YWHAH,YWHAE,TNC,NRP1,APP,YWHAG,CALR,HSP90AA1,APOD,FN1,NRP2,HSP90AB1,KIF20B,AGRN,SPP1,NAP1L1
	GO BP	GO:1903510	Mucopolysaccharide metabolic process	4	108	7.17	ITIH4,CSPG4,ACAN,ITIH3
	GO BP	GO:0033700	Phospholipid efflux	2	12	7.42	APOA4,APOA2
	GO BP	GO:0034379	Very-low-density lipoprotein particle assembly	2	12	7.42	APOB,APOC4
	GO BP	GO:2000351	Regulation of endothelial cell apoptotic process	3	50	7.42	FGB,CD248,FGG
	GO BP	GO:0000902	Cell morphogenesis	10	726	7.43	MYH9,NRP1,APP,HEG1,HSP90AA1,FN1,NRP2,HSP90AB1,KIF20B,AGRN
	GO BP	GO:0007417	Central nervous system development	12	988	7.43	VTN,YWHAH,YWHAE,NRP1,APP,PLXDC1,HSP90AA1,APOD,NRP2,HSP90AB1,HSPG2,ACAN
	GO BP	GO:0042742	Defense response to bacterium	6	277	7.44	CHGA,LBP,VGF,APP,FGB,HP
	GO BP	GO:0003279	Cardiac septum development	4	111	7.54	NRP1,HEG1,NRP2,LTBP1
	GO BP	GO:0051341	Regulation of oxidoreductase activity	4	111	7.54	SLC4A1,HSP90AA1,SNCA,HP
	GO BP	GO:0050778	Positive regulation of immune response	9	607	0.48	LBP,C5,C9,HPX,SERPING1,HSP90AA1,HSP90AB1,C4B,C1R
	GO BP	GO:0001818	Negative regulation of cytokine production	6	280	8.05	LBP,FBLN1,APOD,FN1,APOA2,HSP90AB1
	GO BP	GO:0033138	Positive regulation of peptidyl-serine phosphorylation	4	112	8.05	APP,HSP90AA1,SNCA,HSP90AB1
	GO BP	GO:0033554	Cellular response to stress	17	1725	8.05	PDGFRB,YWHAE,TNC,PDIA4,HSP90B1,PDIA3,VASN,CALR,HSP90AA1,SNCA,THBS4,APOD,APOA4,HSP90AB1,TF,HIST1H4A,GNB1
	GO BP	GO:0044403	Symbiotic process	11	865	8.18	HSPB1,YWHAE,HPX,HNRNPU,FBLN1,HSP90AA1,FN1,NRP2,APOA2,HSP90AB1,RAN
	GO BP	GO:0048146	Positive regulation of fibroblast proliferation	3	52	8.18	PDGFRB,FBLN1,FN1
	KEGG	hsa04610	Complement and coagulation cascades	15	82	7.73e-17	F9,C5,VTN,C9,KNG1,SERPING1,FGB,SERPINF2,A2M,FGG,SERPINC1,F10,PROS1,C4B,C1R
	KEGG	hsa04151	PI3K-Akt signaling pathway	13	350	1.56e-06	VTN,YWHAH,PDGFRB,YWHAE,TNC,HSP90B1,YWHAG,HSP90AA1,THBS4,FN1,HSP90AB1,SPP1,GNB1
	KEGG	hsa04512	ECM-receptor interaction	7	88	2.75e-05	VTN,TNC,THBS4,FN1,HSPG2,AGRN,SPP1
	KEGG	hsa04141	Protein processing in endoplasmic reticulum	6	165	1.47	PDIA4,HSP90B1,PDIA3,CALR,HSP90AA1,HSP90AB1
	KEGG	hsa04612	Antigen processing and presentation	4	63	2.43	PDIA3,CALR,HSP90AA1,HSP90AB1
	KEGG	hsa04510	Focal adhesion	6	198	3.05	VTN,PDGFRB,TNC,THBS4,FN1,SPP1
	KEGG	hsa04918	Thyroid hormone synthesis	4	74	3.28	TTR,PDIA4,HSP90B1,GNAS
	KEGG	hsa05133	Pertussis	4	74	3.28	C5,SERPING1,C4B,C1R
	KEGG	hsa05150	Staphylococcus aureus infection	4	86	4.38	C5,FGG,C4B,C1R
	KEGG	hsa05165	Human papillomavirus infection	7	325	4.38	VTN,PDGFRB,TNC,THBS4,FN1,GNAS,SPP1
	KEGG	hsa05322	Systemic lupus erythematosus	4	93	5.02	C5,C9,C4B,C1R
	KEGG	hsa05215	Prostate cancer	4	96	0.31	PDGFRB,HSP90B1,HSP90AA1,HSP90AB1
	KEGG	hsa05146	Amoebiasis	4	100	5.31	HSPB1,C9,FN1,GNAS
	KEGG	hsa04979	Cholesterol metabolism	3	48	6.23	APOB,APOA4,APOA2
	Reactome	HSA-8957275	Post-translational protein phosphorylation	15	107	1.82e-14	SPP2,APOB,VGF,SERPINA10,KNG1,TNC,APP,HSP90B1,FGG,FN1,SERPINC1,APOA2,SPP1,TF,LTBP1
	Reactome	HSA-114608	Platelet degranulation	15	127	6.79e-14	SPP2,SPARC,KNG1,ITIH4,SERPING1,APP,FGB,SERPINF2,A2M,FGG,FN1,GIG25,PROS1,TF,ITIH3
	Reactome	HSA-381426	Regulation of Insulin-like Growth Factor (IGF) transport and uptake by Insulin-like Growth Factor Binding Proteins (IGFBPs)	15	124	6.79e-14	SPP2,APOB,VGF,SERPINA10,KNG1,TNC,APP,HSP90B1,FGG,FN1,SERPINC1,APOA2,SPP1,TF,LTBP1
	Reactome	HSA-109582	Hemostasis	24	605	1.72e-13	SPP2,F9,SPARC,APOB,CAPZA1,KNG1,ITIH4,SERPING1,APP,FGB,SERPINF2,A2M,FGG,FN1,SERPINC1,GNAS,KIF20B,F10,HBG2,GIG25,PROS1,TF,ITIH3,GNB1
	Reactome	HSA-2173782	Binding and Uptake of Ligands by Scavenger Receptors	10	41	8.56e-12	SPARC,APOB,HPX,HSP90B1,CALR,HBA1,HSP90AA1,HP,SAA1,HPR
	Reactome	HSA-76002	Platelet activation, signaling and aggregation	16	260	3.24e-11	SPP2,SPARC,KNG1,ITIH4,SERPING1,APP,FGB,SERPINF2,A2M,FGG,FN1,GIG25,PROS1,TF,ITIH3,GNB1
	Reactome	HSA-140877	Formation of Fibrin Clot (Clotting Cascade)	9	39	2.08e-10	F9,KNG1,SERPING1,FGB,A2M,FGG,SERPINC1,F10,PROS1
	Reactome	HSA-1474244	Extracellular matrix organization	16	301	2.12e-10	NID2,VTN,SPARC,TTR,TNC,APP,FGB,A2M,FBLN1,FGG,FN1,HSPG2,AGRN,SPP1,LTBP1,ACAN
	Reactome	HSA-140837	Intrinsic Pathway of Fibrin Clot Formation	7	23	1.25e-08	F9,KNG1,SERPING1,A2M,SERPINC1,F10,PROS1
	Reactome	HSA-168249	Innate Immune System	22	1025	2.01e-07	MYH9,CHGA,LBP,C5,VTN,APOB,TTR,CAPZA1,C9,SERPING1,APP,HSP90B1,FGB,HSP90AA1,FGG,HP,HSP90AB1,GIG25,PROS1,SAA1,C4B,C1R
	Reactome	HSA-5653656	Vesicle-mediated transport	18	660	2.13e-07	MYH9,SPARC,APOB,YWHAH,CAPZA1,YWHAE,HPX,APP,HSP90B1,YWHAG,CALR,HBA1,HSP90AA1,HP,KIF20B,SAA1,TF,HPR
	Reactome	HSA-3000178	ECM proteoglycans	8	76	7.05e-07	VTN,SPARC,TNC,APP,FN1,HSPG2,AGRN,ACAN
	Reactome	HSA-977606	Regulation of Complement cascade	7	47	7.1e-07	C5,VTN,C9,SERPING1,PROS1,C4B,C1R
	Reactome	HSA-216083	Integrin cell surface interactions	8	85	1.38e-06	VTN,TNC,FGB,FGG,FN1,HSPG2,AGRN,SPP1
	Reactome	HSA-392499	Metabolism of proteins	28	1977	3.99e-06	SPP2,F9,ST8SIA4,APOB,TTR,VGF,SERPINA10,CAPZA1,KNG1,TNC,APP,HSP90B1,PDIA3,CALR,FGG,SNCA,FN1,APOA4,SERPINC1,APOA2,HSPG2,F10,PROS1,SPP1,SAA1,TF,LTBP1,GNB1
	Reactome	HSA-8963898	Plasma lipoprotein assembly	5	19	8.14e-06	APOB,A2M,APOA4,APOA2,APOC4
	Reactome	HSA-975634	Retinoid metabolism and transport	6	44	1.12e-05	APOB,TTR,APOA4,APOA2,HSPG2,AGRN
	Reactome	HSA-140875	Common Pathway of Fibrin Clot Formation	5	22	1.38e-05	FGB,FGG,SERPINC1,F10,PROS1
	Reactome	HSA-162582	Signal Transduction	32	2741	2.05e-05	MYH9,C5,SPARC,APOB,TTR,HSPB1,YWHAH,VGF,PDGFRB,YWHAE,KNG1,NRP1,APP,FGB,YWHAG,A2M,HSP90AA1,FGG,THBS4,APOD,FN1,APOA4,NRP2,APOA2,GNAS,HSP90AB1,HSPG2,AGRN,SPP1,SAA1,APOC4,GNB1
	Reactome	HSA-597592	Post-translational protein modification	22	1390	2.09e-05	SPP2,F9,ST8SIA4,APOB,VGF,SERPINA10,CAPZA1,KNG1,TNC,APP,HSP90B1,PDIA3,CALR,FGG,FN1,SERPINC1,APOA2,F10,PROS1,SPP1,TF,LTBP1
	Reactome	HSA-418594	G alpha (i) signalling events	12	396	2.77e-05	C5,APOB,TTR,KNG1,APP,APOA4,APOA2,GNAS,HSPG2,AGRN,SAA1,GNB1
	Reactome	HSA-3000171	Non-integrin membrane-ECM interactions	6	59	4.21e-05	VTN,TTR,TNC,FN1,HSPG2,AGRN
	Reactome	HSA-2187338	Visual phototransduction	7	99	4.35e-05	APOB,TTR,APOA4,APOA2,HSPG2,AGRN,GNB1
	Reactome	HSA-2168880	Scavenging of heme from plasma	4	13	7.19e-05	HPX,HBA1,HP,HPR
	Reactome	HSA-1643685	Disease	22	1548	0.01	MYH9,F9,TTR,PDGFRB,SLC4A1,YWHAE,SERPING1,APP,FGB,CSPG4,CALR,HSP90AA1,FGG,FN1,GNAS,HSP90AB1,HSPG2,F10,AGRN,ACAN,RAN,GNB1
	Reactome	HSA-174824	Plasma lipoprotein assembly, remodeling, and clearance	6	71	0.01	APOB,A2M,APOA4,APOA2,APOF,APOC4
	Reactome	HSA-168256	Immune System	25	1956	0.11	MYH9,CHGA,LBP,C5,VTN,APOB,TTR,CAPZA1,C9,SERPING1,APP,HSP90B1,PDIA3,FGB,CALR,HSP90AA1,FGG,FN1,HP,HSP90AB1,GIG25,PROS1,SAA1,C4B,C1R
	Reactome	HSA-977225	Amyloid fiber formation	6	78	0.16	TTR,APP,SNCA,APOA4,HSPG2,SAA1
	Reactome	HSA-5686938	Regulation of TLR by endogenous ligand	4	19	0.22	LBP,APOB,FGB,FGG
	Reactome	HSA-3000484	Scavenging by Class F Receptors	3	6	0.49	APOB,CALR,HSP90AA1
	Reactome	HSA-168898	Toll-like Receptor Cascades	7	152	0.05	LBP,APOB,APP,HSP90B1,FGB,FGG,SAA1
	Reactome	HSA-159763	Transport of gamma-carboxylated protein precursors from the endoplasmic reticulum to the Golgi apparatus	3	9	0.12	F9,F10,PROS1
	Reactome	HSA-8963899	Plasma lipoprotein remodeling	4	32	0.12	APOB,APOA4,APOA2,APOF
	Reactome	HSA-159740	Gamma-carboxylation of protein precursors	3	10	0.15	F9,F10,PROS1
	Reactome	HSA-159782	Removal of aminoterminal propeptides from gamma-carboxylated proteins	3	10	0.15	F9,F10,PROS1
	Reactome	HSA-8963888	Chylomicron assembly	3	10	0.15	APOB,APOA4,APOA2
	Reactome	HSA-8963901	Chylomicron remodeling	3	10	0.15	APOB,APOA4,APOA2
	Reactome	HSA-196854	Metabolism of vitamins and cofactors	7	189	0.16	APOB,TTR,HSP90AA1,APOA4,APOA2,HSPG2,AGRN
	Reactome	HSA-2129379	Molecules associated with elastic fibres	4	38	0.19	VTN,FBLN1,FN1,LTBP1
	Reactome	HSA-3371511	HSF1 activation	3	12	0.19	YWHAE,HSP90AA1,HSP90AB1
	Reactome	HSA-3560782	Diseases associated with glycosaminoglycan metabolism	4	40	0.22	CSPG4,HSPG2,AGRN,ACAN
	Reactome	HSA-75035	Chk1/Chk2(Cds1) mediated inactivation of Cyclin B:Cdk1 complex	3	13	0.23	YWHAH,YWHAE,YWHAG
	Reactome	HSA-879415	Advanced glycosylation endproduct receptor signaling	3	13	0.23	CAPZA1,APP,SAA1
	Reactome	HSA-111447	Activation of BAD and translocation to mitochondria	3	15	0.32	YWHAH,YWHAE,YWHAG
	Reactome	HSA-354194	GRB2:SOS provides linkage to MAPK signaling for Integrins	3	15	0.32	FGB,FGG,FN1
	Reactome	HSA-372708	p130Cas linkage to MAPK signaling for integrins	3	15	0.32	FGB,FGG,FN1
	Reactome	HSA-399954	Sema3A PAK dependent Axon repulsion	3	16	0.34	NRP1,HSP90AA1,HSP90AB1
	Reactome	HSA-9651496	Defects of contact activation system (CAS) and kallikrein/kinin system (KKS)	3	16	0.34	F9,SERPING1,F10
	Reactome	HSA-9006934	Signaling by Receptor Tyrosine Kinases	10	502	0.42	SPARC,HSPB1,VGF,PDGFRB,NRP1,HSP90AA1,THBS4,FN1,NRP2,SPP1
	Reactome	HSA-3000480	Scavenging by Class A Receptors	3	18	0.44	APOB,HSP90B1,CALR
	Reactome	HSA-382551	Transport of small molecules	12	721	0.44	APOB,SLC4A1,HBA1,A2M,APOD,APOA4,APOA2,GNAS,APOF,TF,APOC4,GNB1
	Reactome	HSA-3560783	Defective B4GALT7 causes EDS, progeroid type	3	20	0.56	CSPG4,HSPG2,AGRN
	Reactome	HSA-3560801	Defective B3GAT3 causes JDSSDHD	3	20	0.56	CSPG4,HSPG2,AGRN
	Reactome	HSA-4420332	Defective B3GALT6 causes EDSP2 and SEMDJL1	3	20	0.56	CSPG4,HSPG2,AGRN
	Reactome	HSA-6785807	Interleukin-4 and Interleukin-13 signaling	5	107	0.56	LBP,HSP90B1,HSP90AA1,FN1,SAA1
	Reactome	HSA-9672383	Defective factor IX causes thrombophilia	2	3	0.07	F9,F10
	Reactome	HSA-9672396	Defective cofactor function of FVIIIa variant	2	3	0.07	F9,F10
	Reactome	HSA-9673202	Defective F9 variant does not activate FX	2	3	0.07	F9,F10
	Reactome	HSA-5625740	RHO GTPases activate PKNs	4	63	1.21	MYH9,YWHAH,YWHAE,YWHAG
	Reactome	HSA-373755	Semaphorin interactions	4	64	1.24	MYH9,NRP1,HSP90AA1,HSP90AB1
	Reactome	HSA-194306	Neurophilin interactions with VEGF and VEGFR	2	4	1.37	NRP1,NRP2
	Reactome	HSA-1971475	A tetrasaccharide linker sequence is required for GAG synthesis	3	26	1.37	CSPG4,HSPG2,AGRN
	Reactome	HSA-3000497	Scavenging by Class H Receptors	2	4	1.37	SPARC,APOB
	Reactome	HSA-8964041	LDL remodeling	2	4	1.37	APOB,APOF
	Reactome	HSA-3000170	Syndecan interactions	3	27	1.42	VTN,TNC,FN1
	Reactome	HSA-1445148	Translocation of SLC2A4 (GLUT4) to the plasma membrane	4	70	1.46	MYH9,YWHAH,YWHAE,YWHAG
	Reactome	HSA-140834	Extrinsic Pathway of Fibrin Clot Formation	2	5	2.01	F9,F10
	Reactome	HSA-8866423	VLDL assembly	2	5	2.01	APOB,APOC4
	Reactome	HSA-9013418	RHOBTB2 GTPase cycle	2	5	2.01	HSP90AA1,HSP90AB1
	Reactome	HSA-1474228	Degradation of the extracellular matrix	5	140	2.23	A2M,FN1,HSPG2,SPP1,ACAN
	Reactome	HSA-3000471	Scavenging by Class B Receptors	2	6	2.33	APOB,SAA1
	Reactome	HSA-5336415	Uptake and function of diphtheria toxin	2	6	2.33	HSP90AA1,HSP90AB1
	Reactome	HSA-8964046	VLDL clearance	2	6	2.33	APOB,APOC4
	Reactome	HSA-174577	Activation of C3 and C5	2	7	3.09	C5,C4B
	Reactome	HSA-444473	Formyl peptide receptors bind formyl peptides and many other ligands	2	7	3.09	APP,SAA1
	Reactome	HSA-6802948	Signaling by high-kinase activity BRAF mutants	3	36	3.09	FGB,FGG,FN1
	Reactome	HSA-1247673	Erythrocytes take up oxygen and release carbon dioxide	2	8	3.45	SLC4A1,HBA1
	Reactome	HSA-166665	Terminal pathway of complement	2	8	3.45	C5,C9
	Reactome	HSA-5674135	MAP2K and MAPK activation	3	40	3.57	FGB,FGG,FN1
	Reactome	HSA-9656223	Signaling by RAF1 mutants	3	41	4.11	FGB,FGG,FN1
	Reactome	HSA-381183	ATF6 (ATF6-alpha) activates chaperone genes	2	10	5.03	HSP90B1,CALR
	Reactome	HSA-6802946	Signaling by moderate kinase activity BRAF mutants	3	45	0.31	FGB,FGG,FN1
	Reactome	HSA-6802955	Paradoxical activation of RAF signaling by kinase inactive BRAF	3	45	0.31	FGB,FGG,FN1
	Reactome	HSA-9649948	Signaling downstream of RAS mutants	3	45	0.31	FGB,FGG,FN1
	Reactome	HSA-9006931	Signaling by Nuclear Receptors	6	265	5.22	HSPB1,HSP90AA1,APOD,HSP90AB1,APOC4,GNB1
	Reactome	HSA-194138	Signaling by VEGF	4	106	5.45	HSPB1,NRP1,HSP90AA1,NRP2
	Reactome	HSA-1237044	Erythrocytes take up carbon dioxide and release oxygen	2	12	6.27	SLC4A1,HBA1
	Reactome	HSA-3371568	Attenuation phase	2	13	7.04	HSP90AA1,HSP90AB1
	Reactome	HSA-199991	Membrane Trafficking	9	622	7.31	MYH9,APOB,YWHAH,CAPZA1,YWHAE,APP,YWHAG,KIF20B,TF
	Reactome	HSA-3371497	HSP90 chaperone cycle for steroid hormone receptors (SHR)	3	54	7.31	CAPZA1,HSP90AA1,HSP90AB1
	Reactome	HSA-3656237	Defective EXT2 causes exostoses 2	2	14	7.45	HSPG2,AGRN
	Reactome	HSA-3656253	Defective EXT1 causes exostoses 1, TRPS2 and CHDS	2	14	7.45	HSPG2,AGRN
	Pathway analysis was carried out on Exo-prots differentially expressed in HR-NB vs LR-NBsamples, and significantly enriched GO and hsa terms are shown. Pathways are listed by decreasing FDR and fold enrichment values.
	aName of the ontology defining a pathway. GO BP stands for gene ontology biological process. KEGG stands for Kyoto Encyclopedia of Genes and Genomes.
	bOfficial identifier of a GO biological process.
	cOfficial name of a GO biological process, KEGG, Reactome pathway.
	dNumber of identified genes.
	eNumber of total genes.
	fP value adjusted for FDR (False discovery rate). Values expressed as -log10. Adjusted p values lower than 0.05 are considered significant.
	gName of protein-coding genes.
