# Supplementary material for: Plasma-Derived Exosome Proteins as Novel Diagnostic and Prognostic Biomarkers in Neuroblastoma Patients
Source: Cells. 2023 Oct 25;12(21):2516. doi: 10.3390/cells12212516 (PMC10649754; doi:10.3390/cells12212516)
Supplement: Supplementary file 1 [file cells-12-02516-s001.zip › Supplementary Table S2.xlsx]

## Sheet: Suppl.Tab.2
	Supplementary Table S2. Significantly enriched processes associated with Exo-prot exclusively detectable in NB or CTRL
	Ontologya	Gene set IDb	Pathway or process descriptionc	n Genesd	Pathway Genese	FDRf	Genesg
	GO BP	GO:0051179	Localization	70	5591	5.24E-08	LCP2,STK10,PSMD5,MIF,EPX,GPLD1,TMSB10,LRP1,TUBA4A,HSPB1,SNAP23,RPS16,HBZ,ACLY,LAMC1,SDCBP,ADD2,HPX,APEH,NPM1,MAPRE2,PCSK9,SCG2,CD14,PRKCB,TCP1,SEC16A,SERPINA7,TUBA1B,PRDX6,ANXA6,PTPRF,F8,GYPA,STX11,QSOX1,STX7,COPA,SPTA1,FLNA,PDLIM1,RBP4,KIF20B,MBL2,FLOT1,APRT,HBG2,HBD,SPOCK1,COLEC12,AKAP12,WDR81,PSMC2,RELN,CORO1C,ANXA11,PTPRJ,DCTN2,PDCD6IP,CDC42SE2,DMTN,CA1,BRK1,SAA2,CAND1,APOA5,LIMS1,RPL18,GMFG,…
	GO BP	GO:0006810	Transport	59	4353	2.70E-07	LCP2,STK10,PSMD5,MIF,EPX,GPLD1,LRP1,TUBA4A,HSPB1,SNAP23,RPS16,HBZ,ACLY,SDCBP,ADD2,HPX,APEH,NPM1,PCSK9,SCG2,CD14,PRKCB,TCP1,SEC16A,SERPINA7,TUBA1B,PRDX6,ANXA6,F8,STX11,QSOX1,STX7,COPA,SPTA1,FLNA,RBP4,MBL2,FLOT1,APRT,HBG2,HBD,COLEC12,AKAP12,WDR81,PSMC2,CORO1C,ANXA11,PTPRJ,DCTN2,PDCD6IP,CDC42SE2,DMTN,CA1,BRK1,CAND1,APOA5,RPL18,GMFG,EHD1
	GO BP	GO:0051234	Establishment of localization	60	4479	2.70E-07	LCP2,STK10,PSMD5,MIF,EPX,GPLD1,LRP1,TUBA4A,HSPB1,SNAP23,RPS16,HBZ,ACLY,SDCBP,ADD2,HPX,APEH,NPM1,PCSK9,SCG2,CD14,PRKCB,TCP1,SEC16A,SERPINA7,TUBA1B,PRDX6,ANXA6,F8,STX11,QSOX1,STX7,COPA,SPTA1,FLNA,RBP4,MBL2,FLOT1,APRT,HBG2,HBD,COLEC12,AKAP12,WDR81,PSMC2,CORO1C,ANXA11,PTPRJ,DCTN2,PDCD6IP,CDC42SE2,DMTN,CA1,BRK1,CAND1,APOA5,LIMS1,RPL18,GMFG,EHD1
	GO BP	GO:0002376	Immune system process	42	2481	6.50E-07	LCP2,STK10,PSMD5,MIF,C8G,EPX,GPLD1,LRP1,SNAP23,HBZ,ACLY,SIT1,SDCBP,ADD2,APEH,PDIA3,PRDX2,SCG2,CD14,PRKCB,C7,ZYX,COLEC10,PRDX6,GYPA,QSOX1,SPTA1,FLNA,MBL2,PIP4K2A,APRT,PTPRZ1,COLEC12,MASP2,PSMC2,PTPRJ,DCTN2,DMTN,BRK1,CAND1,GMFG,PTMS
	GO BP	GO:0016192	Vesicle-mediated transport	35	1805	8.30E-07	STK10,MIF,EPX,LRP1,TUBA4A,SNAP23,ACLY,SDCBP,HPX,APEH,CD14,SEC16A,PRDX6,F8,STX11,QSOX1,STX7,COPA,SPTA1,FLNA,MBL2,APRT,COLEC12,WDR81,PSMC2,CORO1C,ANXA11,PTPRJ,DCTN2,CDC42SE2,DMTN,BRK1,CAND1,GMFG,EHD1
	GO BP	GO:0065007	Biological regulation	104	12171	8.30E-07	LCP2,STK10,PSMD5,MIF,EIF3D,EIF5,C8G,EPX,IBSP,GPLD1,TMSB10,LRP1,VASP,RALY,TUBA4A,HSPB1,SEZ6L,SNAP23,RPS16,HBZ,ACLY,LAMC1,SIT1,SDCBP,ATRN,ADD2,KLKB1,EIF4H,RNF141,HPX,USP15,NPM1,MAPRE2,PDIA3,PRDX2,PCSK9,SCG2,CD14,PRKCB,VASN,TCP1,C7,TUFM,ZYX,SEC16A,SERPINA7,COLEC10,DMP1,PRDX6,PTMA,EPB41,ANXA6,ITIH2,TRRAP,PTPRF,F8,STX11,QSOX1,STX7,COPA,SPTA1,FLNA,PDLIM1,RBP4,KIF20B,MBL2,FLOT1,STK24,PIP4K2A,SLITRK1,RSU…
	GO BP	GO:0065008	Regulation of biological quality	53	4042	5.92E-06	LCP2,PSMD5,MIF,GPLD1,TMSB10,LRP1,VASP,RALY,HSPB1,SNAP23,HBZ,LAMC1,SIT1,ADD2,KLKB1,HPX,NPM1,PDIA3,PRDX2,PCSK9,PRKCB,TCP1,C7,SEC16A,SERPINA7,PRDX6,EPB41,ANXA6,F8,STX11,COPA,SPTA1,FLNA,RBP4,FLOT1,SLITRK1,APRT,HBG2,HBD,AKAP12,WDR81,PSMC2,RELN,PTPRJ,PDCD6IP,CDC42SE2,DMTN,BRK1,CAND1,APOA5,HNRNPC,GMFG,EHD1
	GO BP	GO:0002252	Immune effector process	24	969	6.68E-06	STK10,MIF,C8G,EPX,LRP1,SNAP23,ACLY,SDCBP,APEH,PRDX2,CD14,C7,COLEC10,PRDX6,QSOX1,FLNA,MBL2,APRT,MASP2,PSMC2,PTPRJ,BRK1,CAND1,GMFG
	GO BP	GO:0045055	Regulated exocytosis	20	697	1.33E-05	STK10,MIF,EPX,TUBA4A,SNAP23,ACLY,SDCBP,APEH,CD14,PRDX6,F8,STX11,QSOX1,FLNA,APRT,PSMC2,PTPRJ,DMTN,CAND1,GMFG
	GO BP	GO:0002443	Leukocyte mediated immunity	19	641	1.66E-05	STK10,MIF,C8G,EPX,SNAP23,ACLY,SDCBP,APEH,CD14,C7,PRDX6,QSOX1,MBL2,APRT,MASP2,PSMC2,PTPRJ,CAND1,GMFG
	GO BP	GO:0050789	Regulation of biological process	98	11475	1.66E-05	LCP2,STK10,PSMD5,MIF,EIF3D,EIF5,C8G,EPX,IBSP,GPLD1,TMSB10,LRP1,VASP,RALY,TUBA4A,HSPB1,SEZ6L,RPS16,HBZ,ACLY,LAMC1,SIT1,SDCBP,ATRN,ADD2,KLKB1,EIF4H,RNF141,HPX,USP15,NPM1,MAPRE2,PDIA3,PRDX2,PCSK9,SCG2,CD14,PRKCB,VASN,TCP1,C7,TUFM,ZYX,SEC16A,SERPINA7,COLEC10,DMP1,PRDX6,PTMA,EPB41,ANXA6,ITIH2,TRRAP,PTPRF,QSOX1,STX7,COPA,SPTA1,FLNA,PDLIM1,RBP4,KIF20B,MBL2,FLOT1,STK24,PIP4K2A,SLITRK1,RSU1,CHGB,EEF1B2,PT…
	GO BP	GO:0042744	Hydrogen peroxide catabolic process	6	28	5.13E-05	EPX,HBZ,PRDX2,PRDX6,HBG2,HBD
	GO BP	GO:0032940	Secretion by cell	22	979	00:01:00	LCP2,STK10,MIF,EPX,TUBA4A,SNAP23,ACLY,SDCBP,APEH,SCG2,CD14,PRDX6,F8,STX11,QSOX1,FLNA,APRT,PSMC2,PTPRJ,DMTN,CAND1,GMFG
	GO BP	GO:0001775	Cell activation	23	1075	00:11:00	LCP2,STK10,MIF,EPX,LRP1,HSPB1,SNAP23,ACLY,SDCBP,APEH,PRDX2,CD14,PRKCB,PRDX6,F8,QSOX1,FLNA,APRT,AKAP12,PSMC2,PTPRJ,CAND1,GMFG
	GO BP	GO:0046903	Secretion	23	1097	00:15:00	LCP2,STK10,MIF,EPX,TUBA4A,SNAP23,ACLY,SDCBP,APEH,SCG2,CD14,PRDX6,F8,STX11,QSOX1,COPA,FLNA,APRT,PSMC2,PTPRJ,DMTN,CAND1,GMFG
	GO BP	GO:0016043	Cellular component organization	59	5447	00:21:00	PSMD5,MIF,EIF3D,EIF5,IBSP,TMSB10,LRP1,VASP,TUBA4A,SEZ6L,SNAP23,LAMC1,SDCBP,ADD2,KLKB1,USP15,APEH,NPM1,MAPRE2,PRKCB,TCP1,ZYX,SEC16A,TUBA1B,DMP1,PTMA,EPB41,ANXA6,TRRAP,PTPRF,F8,COL6A1,STX11,QSOX1,STX7,SPTA1,FLNA,PDLIM1,KIF20B,COL11A2,FLOT1,SLITRK1,PTPRZ1,DSPP,WDR81,PWP1,PPP1R12A,RELN,CORO1C,DCTN2,PDCD6IP,DMTN,BRK1,CAND1,APOA5,LIMS1,HNRNPC,GMFG,EHD1
	GO BP	GO:0043312	Neutrophil degranulation	15	484	00:21:00	STK10,MIF,EPX,SNAP23,ACLY,SDCBP,APEH,CD14,PRDX6,QSOX1,APRT,PSMC2,PTPRJ,CAND1,GMFG
	GO BP	GO:0009987	Cellular process	111	15024	00:24:00	LCP2,STK10,PSMD5,MIF,EIF3D,EIF5,C8G,EPX,IBSP,GPLD1,TMSB10,LRP1,VASP,RALY,TUBA4A,HSPB1,SEZ6L,SNAP23,RPS16,HBZ,ACLY,LAMC1,SIT1,SDCBP,ATRN,ADD2,KLKB1,EIF4H,RNF141,HPX,USP15,APEH,NPM1,MAPRE2,PDIA3,PRDX2,PCSK9,SCG2,CD14,PRKCB,VASN,TCP1,C7,TUFM,ZYX,SEC16A,COLEC10,TUBA1B,KRTDAP,DMP1,PRDX6,PTMA,EPB41,ANXA6,ITIH2,TRRAP,PTPRF,F8,GYPA,COL6A1,STX11,QSOX1,STX7,COPA,SPTA1,FLNA,PDLIM1,RBP4,KIF20B,MBL2,COL11A2,F…
	GO BP	GO:0071840	Cellular component organization or biogenesis	60	5633	00:24:00	PSMD5,MIF,EIF3D,EIF5,IBSP,TMSB10,LRP1,VASP,TUBA4A,SEZ6L,SNAP23,RPS16,LAMC1,SDCBP,ADD2,KLKB1,USP15,APEH,NPM1,MAPRE2,PRKCB,TCP1,ZYX,SEC16A,TUBA1B,DMP1,PTMA,EPB41,ANXA6,TRRAP,PTPRF,F8,COL6A1,STX11,QSOX1,STX7,SPTA1,FLNA,PDLIM1,KIF20B,COL11A2,FLOT1,SLITRK1,PTPRZ1,DSPP,WDR81,PWP1,PPP1R12A,RELN,CORO1C,DCTN2,PDCD6IP,DMTN,BRK1,CAND1,APOA5,LIMS1,HNRNPC,GMFG,EHD1
	GO BP	GO:0048518	Positive regulation of biological process	63	6112	00:25:00	LCP2,STK10,PSMD5,MIF,EIF3D,C8G,EPX,IBSP,GPLD1,LRP1,VASP,HSPB1,ACLY,LAMC1,SDCBP,KLKB1,HPX,USP15,NPM1,MAPRE2,PDIA3,PRDX2,PCSK9,SCG2,CD14,PRKCB,TCP1,C7,SEC16A,COLEC10,DMP1,PRDX6,EPB41,STX7,SPTA1,FLNA,PDLIM1,RBP4,KIF20B,MBL2,FLOT1,STK24,PIP4K2A,SLITRK1,RSU1,PTPRZ1,COLEC12,MASP2,AKAP12,PWP1,PPP1R12A,PSMC2,RELN,CORO1C,PTPRJ,PDCD6IP,DMTN,BRK1,CAND1,APOA5,LIMS1,HNRNPC,EHD1
	GO BP	GO:0002274	Myeloid leukocyte activation	16	585	00:27:00	LCP2,STK10,MIF,EPX,SNAP23,ACLY,SDCBP,APEH,CD14,PRDX6,QSOX1,APRT,PSMC2,PTPRJ,CAND1,GMFG
	GO BP	GO:0050896	Response to stimulus	75	8046	00:32:00	LCP2,STK10,PSMD5,MIF,C8G,EPX,IBSP,GPLD1,LRP1,VASP,HSPB1,SNAP23,HBZ,ACLY,SIT1,SDCBP,ATRN,KLKB1,USP15,APEH,NPM1,PDIA3,PRDX2,PCSK9,SCG2,CD14,PRKCB,VASN,TCP1,C7,TUFM,ZYX,SEC16A,COLEC10,TUBA1B,PRDX6,ANXA6,TRRAP,PTPRF,F8,COL6A1,QSOX1,COPA,SPTA1,FLNA,PDLIM1,RBP4,MBL2,FLOT1,STK24,RSU1,APRT,CHGB,HBG2,HBD,EEF1B2,PTPRZ1,COLEC12,MASP2,AKAP12,PPP1R12A,PSMC2,RELN,CORO1C,ANXA11,PTPRJ,DMTN,UBE2V2,CA1,BRK1,SAA2,C…
	GO BP	GO:0051641	Cellular localization	39	2967	00:42:00	STK10,MIF,EPX,TMSB10,TUBA4A,HSPB1,SNAP23,RPS16,ACLY,SDCBP,APEH,NPM1,MAPRE2,CD14,SEC16A,TUBA1B,PRDX6,F8,STX11,QSOX1,STX7,COPA,SPTA1,FLNA,KIF20B,FLOT1,APRT,AKAP12,WDR81,PSMC2,RELN,CORO1C,PTPRJ,DCTN2,DMTN,CAND1,RPL18,GMFG,EHD1
	GO BP	GO:0051649	Establishment of localization in cell	34	2375	00:42:00	STK10,MIF,EPX,TUBA4A,HSPB1,SNAP23,RPS16,ACLY,SDCBP,APEH,NPM1,CD14,SEC16A,TUBA1B,PRDX6,F8,STX11,QSOX1,STX7,COPA,SPTA1,FLNA,APRT,AKAP12,WDR81,PSMC2,CORO1C,PTPRJ,DCTN2,DMTN,CAND1,RPL18,GMFG,EHD1
	GO BP	GO:0050794	Regulation of cellular process	91	10932	00:49:00	LCP2,STK10,PSMD5,MIF,EIF3D,EIF5,IBSP,GPLD1,TMSB10,LRP1,VASP,RALY,TUBA4A,HSPB1,SEZ6L,HBZ,ACLY,LAMC1,SIT1,SDCBP,ADD2,KLKB1,EIF4H,RNF141,HPX,USP15,NPM1,MAPRE2,PDIA3,PRDX2,PCSK9,SCG2,CD14,PRKCB,VASN,TCP1,TUFM,ZYX,SEC16A,SERPINA7,COLEC10,DMP1,PRDX6,PTMA,EPB41,ANXA6,ITIH2,TRRAP,PTPRF,QSOX1,STX7,COPA,SPTA1,FLNA,PDLIM1,RBP4,KIF20B,MBL2,FLOT1,STK24,PIP4K2A,SLITRK1,RSU1,CHGB,EEF1B2,PTPRZ1,SPOCK1,DSPP,COLEC…
	GO BP	GO:0050918	Positive chemotaxis	6	53	00:51:00	MIF,LRP1,SCG2,COLEC10,PTPRJ,SAA2
	GO BP	GO:0002263	Cell activation involved in immune response	16	630	00:54:00	STK10,MIF,EPX,LRP1,SNAP23,ACLY,SDCBP,APEH,CD14,PRDX6,QSOX1,APRT,PSMC2,PTPRJ,CAND1,GMFG
	GO BP	GO:0044087	Regulation of cellular component biogenesis	20	971	00:57:00	TMSB10,LRP1,VASP,SDCBP,ADD2,NPM1,SPTA1,FLNA,FLOT1,PIP4K2A,SLITRK1,PSMC2,CORO1C,PTPRJ,PDCD6IP,DMTN,BRK1,CAND1,LIMS1,GMFG
	GO BP	GO:0070887	Cellular response to chemical stimulus	38	2919	01:08:00	PSMD5,MIF,EPX,IBSP,GPLD1,LRP1,HSPB1,HBZ,USP15,NPM1,PDIA3,PRDX2,PCSK9,SCG2,CD14,PRKCB,VASN,TCP1,ZYX,TUBA1B,PRDX6,COL6A1,FLNA,FLOT1,STK24,APRT,HBG2,HBD,PTPRZ1,COLEC12,AKAP12,PPP1R12A,PSMC2,DMTN,CA1,SAA2,LIMS1,EHD1
	GO BP	GO:0043687	Post-translational protein modification	12	360	01:19:00	PSMD5,GPLD1,LAMC1,PCSK9,SCG2,DMP1,ITIH2,QSOX1,CHGB,PSMC2,CAND1,APOA5
	GO BP	GO:0006955	Immune response	26	1588	01:24:00	LCP2,STK10,MIF,C8G,EPX,LRP1,SNAP23,ACLY,SIT1,SDCBP,APEH,CD14,PRKCB,C7,ZYX,COLEC10,PRDX6,QSOX1,MBL2,APRT,COLEC12,MASP2,PSMC2,PTPRJ,CAND1,GMFG
	GO BP	GO:0006950	Response to stress	42	3485	00:11:00	LCP2,STK10,PSMD5,MIF,C8G,EPX,LRP1,HSPB1,SNAP23,ATRN,KLKB1,NPM1,PDIA3,PRDX2,PCSK9,SCG2,CD14,PRKCB,VASN,C7,ZYX,SEC16A,COLEC10,PRDX6,ANXA6,TRRAP,PTPRF,F8,FLNA,PDLIM1,MBL2,FLOT1,STK24,HBG2,HBD,COLEC12,MASP2,PSMC2,RELN,UBE2V2,SAA2,EHD1
	GO BP	GO:0002253	Activation of immune response	12	385	00:13:00	LCP2,PSMD5,C8G,GPLD1,PRKCB,C7,COLEC10,MBL2,MASP2,PSMC2,PTPRJ,BRK1
	GO BP	GO:0007015	Actin filament organization	10	254	00:13:00	TMSB10,VASP,ADD2,ZYX,SPTA1,FLNA,PDLIM1,CORO1C,DMTN,BRK1
	GO BP	GO:0048522	Positive regulation of cellular process	57	5579	00:13:00	LCP2,STK10,PSMD5,MIF,EIF3D,IBSP,GPLD1,LRP1,VASP,HSPB1,ACLY,LAMC1,SDCBP,KLKB1,HPX,USP15,NPM1,MAPRE2,PDIA3,PRDX2,PCSK9,SCG2,CD14,PRKCB,TCP1,SEC16A,DMP1,PRDX6,EPB41,STX7,SPTA1,FLNA,PDLIM1,RBP4,KIF20B,MBL2,FLOT1,STK24,PIP4K2A,SLITRK1,RSU1,PTPRZ1,COLEC12,AKAP12,PWP1,PPP1R12A,PSMC2,RELN,CORO1C,PTPRJ,PDCD6IP,DMTN,BRK1,CAND1,APOA5,LIMS1,EHD1
	GO BP	GO:0050778	Positive regulation of immune response	15	607	00:13:00	LCP2,PSMD5,MIF,C8G,GPLD1,HPX,PRKCB,C7,COLEC10,STX7,MBL2,MASP2,PSMC2,PTPRJ,BRK1
	GO BP	GO:0040011	Locomotion	22	1251	00:16:00	MIF,EPX,GPLD1,LRP1,VASP,LAMC1,SDCBP,ADD2,SCG2,COLEC10,ANXA6,PTPRF,GYPA,SPTA1,FLNA,PDLIM1,SPOCK1,RELN,CORO1C,PTPRJ,BRK1,SAA2
	GO BP	GO:0010810	Regulation of cell-substrate adhesion	9	212	00:02:00	LRP1,DMP1,FLNA,RSU1,SPOCK1,CORO1C,PTPRJ,DMTN,LIMS1
	GO BP	GO:0048584	Positive regulation of response to stimulus	31	2257	00:23:00	LCP2,PSMD5,MIF,C8G,GPLD1,LRP1,HSPB1,SDCBP,KLKB1,HPX,USP15,MAPRE2,PDIA3,PRDX2,SCG2,CD14,PRKCB,C7,COLEC10,STX7,FLNA,MBL2,FLOT1,MASP2,AKAP12,PSMC2,RELN,PTPRJ,DMTN,BRK1,LIMS1
	GO BP	GO:0051128	Regulation of cellular component organization	32	2402	00:28:00	TMSB10,LRP1,VASP,SDCBP,ADD2,NPM1,MAPRE2,PCSK9,CD14,TCP1,PTPRF,SPTA1,FLNA,KIF20B,FLOT1,STK24,PIP4K2A,SLITRK1,SPOCK1,PSMC2,RELN,CORO1C,PTPRJ,PDCD6IP,DMTN,BRK1,CAND1,APOA5,LIMS1,HNRNPC,GMFG,EHD1
	GO BP	GO:0042221	Response to chemical	47	4333	00:31:00	PSMD5,MIF,EPX,IBSP,GPLD1,LRP1,VASP,HSPB1,HBZ,USP15,NPM1,PDIA3,PRDX2,PCSK9,SCG2,CD14,PRKCB,VASN,TCP1,TUFM,ZYX,COLEC10,TUBA1B,PRDX6,COL6A1,SPTA1,FLNA,RBP4,FLOT1,STK24,APRT,HBG2,HBD,EEF1B2,PTPRZ1,COLEC12,AKAP12,PPP1R12A,PSMC2,RELN,ANXA11,PTPRJ,DMTN,CA1,SAA2,LIMS1,EHD1
	GO BP	GO:0045321	Leukocyte activation	18	929	00:33:00	LCP2,STK10,MIF,EPX,SNAP23,ACLY,SDCBP,APEH,PRDX2,CD14,PRKCB,PRDX6,QSOX1,APRT,PSMC2,PTPRJ,CAND1,GMFG
	GO BP	GO:0050878	Regulation of body fluid levels	13	509	00:36:00	LCP2,HSPB1,KLKB1,PRDX2,PRKCB,F8,COPA,FLNA,APRT,HBG2,HBD,DMTN,EHD1
	GO BP	GO:0030029	Actin filament-based process	14	592	00:38:00	TMSB10,VASP,SDCBP,ADD2,ZYX,EPB41,SPTA1,FLNA,PDLIM1,CORO1C,PDCD6IP,DMTN,BRK1,GMFG
	GO BP	GO:0002684	Positive regulation of immune system process	18	949	00:04:00	LCP2,PSMD5,MIF,C8G,GPLD1,HPX,USP15,PRKCB,C7,COLEC10,STX7,SPTA1,RBP4,MBL2,MASP2,PSMC2,PTPRJ,BRK1
	GO BP	GO:0030036	Actin cytoskeleton organization	13	516	00:04:00	TMSB10,VASP,SDCBP,ADD2,ZYX,EPB41,SPTA1,FLNA,PDLIM1,CORO1C,PDCD6IP,DMTN,BRK1
	GO BP	GO:0044085	Cellular component biogenesis	33	2583	00:41:00	PSMD5,MIF,EIF3D,EIF5,VASP,TUBA4A,SNAP23,RPS16,LAMC1,SDCBP,ADD2,NPM1,MAPRE2,TCP1,ZYX,SEC16A,EPB41,TRRAP,F8,QSOX1,STX7,FLNA,PDLIM1,FLOT1,SLITRK1,PWP1,DCTN2,PDCD6IP,DMTN,CAND1,APOA5,LIMS1,EHD1
	GO BP	GO:0022607	Cellular component assembly	31	2359	00:46:00	PSMD5,MIF,EIF3D,EIF5,VASP,TUBA4A,SNAP23,LAMC1,SDCBP,ADD2,NPM1,MAPRE2,TCP1,ZYX,SEC16A,EPB41,TRRAP,F8,QSOX1,STX7,FLNA,PDLIM1,FLOT1,SLITRK1,DCTN2,PDCD6IP,DMTN,CAND1,APOA5,LIMS1,EHD1
	GO BP	GO:0098869	Cellular oxidant detoxification	6	90	00:52:00	EPX,HBZ,PRDX2,PRDX6,HBG2,HBD
	GO BP	GO:2001046	Positive regulation of integrin-mediated signaling pathway	3	7	00:52:00	FLNA,DMTN,LIMS1
	GO BP	GO:0006956	Complement activation	5	54	00:57:00	C8G,C7,COLEC10,MBL2,MASP2
	GO BP	GO:0051130	Positive regulation of cellular component organization	20	1209	01:22:00	LRP1,VASP,SDCBP,PCSK9,CD14,TCP1,FLNA,FLOT1,PIP4K2A,SLITRK1,PSMC2,RELN,CORO1C,PTPRJ,PDCD6IP,BRK1,CAND1,APOA5,LIMS1,EHD1
	GO BP	GO:0051050	Positive regulation of transport	17	923	00:09:00	MIF,GPLD1,LRP1,SDCBP,PCSK9,CD14,SEC16A,FLNA,RBP4,KIF20B,MBL2,FLOT1,RELN,PTPRJ,PDCD6IP,APOA5,EHD1
	GO BP	GO:0007010	Cytoskeleton organization	19	1126	01:36:00	TMSB10,VASP,TUBA4A,SDCBP,ADD2,NPM1,MAPRE2,ZYX,TUBA1B,EPB41,SPTA1,FLNA,PDLIM1,PPP1R12A,CORO1C,DCTN2,PDCD6IP,DMTN,BRK1
	GO BP	GO:0006909	Phagocytosis	8	210	01:38:00	LRP1,CD14,MBL2,COLEC12,CORO1C,ANXA11,CDC42SE2,BRK1
	GO BP	GO:0001867	Complement activation, lectin pathway	3	10	01:44:00	COLEC10,MBL2,MASP2
	GO BP	GO:0051893	Regulation of focal adhesion assembly	5	63	01:44:00	LRP1,CORO1C,PTPRJ,DMTN,LIMS1
	GO BP	GO:0008104	Protein localization	28	2139	01:53:00	LCP2,TMSB10,LRP1,HSPB1,SNAP23,RPS16,SDCBP,NPM1,MAPRE2,SCG2,PRKCB,TCP1,SEC16A,STX11,STX7,COPA,FLNA,KIF20B,FLOT1,AKAP12,RELN,CORO1C,DCTN2,PDCD6IP,DMTN,LIMS1,RPL18,EHD1
	GO BP	GO:0030334	Regulation of cell migration	16	865	02:07:00	STK10,MIF,GPLD1,TMSB10,LRP1,HSPB1,SDCBP,MAPRE2,FLNA,KIF20B,STK24,AKAP12,RELN,CORO1C,PTPRJ,DMTN
	GO BP	GO:0040012	Regulation of locomotion	17	969	02:17:00	STK10,MIF,GPLD1,TMSB10,LRP1,HSPB1,SDCBP,MAPRE2,SCG2,FLNA,KIF20B,STK24,AKAP12,RELN,CORO1C,PTPRJ,DMTN
	GO BP	GO:0006928	Movement of cell or subcellular component	22	1501	02:32:00	MIF,EPX,GPLD1,LRP1,VASP,HSPB1,LAMC1,SDCBP,ADD2,SCG2,ANXA6,PTPRF,GYPA,SPTA1,FLNA,PDLIM1,KIF20B,SPOCK1,RELN,CORO1C,BRK1,SAA2
	GO BP	GO:0019538	Protein metabolic process	44	4251	02:32:00	STK10,PSMD5,EIF3D,EIF5,GPLD1,LRP1,RPS16,LAMC1,KLKB1,EIF4H,RNF141,HPX,USP15,APEH,PDIA3,PCSK9,SCG2,PRKCB,TUFM,DMP1,ITIH2,TRRAP,PTPRF,F8,QSOX1,SPTA1,FLNA,STK24,CHGB,EEF1B2,PTPRZ1,MASP2,WDR81,PWP1,PPP1R12A,PSMC2,RELN,PTPRJ,PDCD6IP,UBE2V2,CAND1,APOA5,RPL18,GMFG
	GO BP	GO:0048583	Regulation of response to stimulus	43	4114	02:32:00	LCP2,PSMD5,MIF,C8G,GPLD1,LRP1,HSPB1,SEZ6L,SDCBP,KLKB1,HPX,USP15,NPM1,MAPRE2,PDIA3,PRDX2,PCSK9,SCG2,CD14,PRKCB,VASN,C7,ZYX,COLEC10,PTPRF,STX7,FLNA,MBL2,FLOT1,STK24,PIP4K2A,COLEC12,MASP2,AKAP12,PWP1,PSMC2,RELN,PTPRJ,CDC42SE2,DMTN,UBE2V2,BRK1,LIMS1
	GO BP	GO:0002682	Regulation of immune system process	22	1514	00:17:00	LCP2,STK10,PSMD5,MIF,C8G,GPLD1,SIT1,HPX,USP15,PRDX2,PRKCB,C7,COLEC10,STX7,SPTA1,RBP4,MBL2,COLEC12,MASP2,PSMC2,PTPRJ,BRK1
	GO BP	GO:0030833	Regulation of actin filament polymerization	7	173	00:17:00	TMSB10,VASP,ADD2,SPTA1,DMTN,BRK1,GMFG
	GO BP	GO:0007596	Blood coagulation	9	303	02:51:00	LCP2,HSPB1,KLKB1,PRKCB,F8,FLNA,HBG2,HBD,EHD1
	GO BP	GO:0016477	Cell migration	16	896	02:51:00	MIF,EPX,GPLD1,LAMC1,SDCBP,ADD2,SCG2,ANXA6,PTPRF,GYPA,FLNA,PDLIM1,SPOCK1,RELN,CORO1C,SAA2
	GO BP	GO:0050776	Regulation of immune response	16	896	02:51:00	LCP2,PSMD5,MIF,C8G,GPLD1,HPX,PRKCB,C7,COLEC10,STX7,MBL2,COLEC12,MASP2,PSMC2,PTPRJ,BRK1
	GO BP	GO:0006958	Complement activation, classical pathway	4	38	02:53:00	C8G,C7,MBL2,MASP2
	GO BP	GO:0030155	Regulation of cell adhesion	14	712	02:53:00	IBSP,LRP1,PRDX2,DMP1,SPTA1,FLNA,FLOT1,RSU1,SPOCK1,PPP1R12A,CORO1C,PTPRJ,DMTN,LIMS1
	GO BP	GO:0044089	Positive regulation of cellular component biogenesis	12	542	03:01:00	VASP,SDCBP,FLNA,FLOT1,PIP4K2A,SLITRK1,PSMC2,PTPRJ,PDCD6IP,BRK1,CAND1,LIMS1
	GO BP	GO:0051239	Regulation of multicellular organismal process	36	3227	03:01:00	PSMD5,MIF,EPX,GPLD1,LRP1,HSPB1,SDCBP,ATRN,KLKB1,USP15,MAPRE2,PRDX2,PCSK9,CD14,PRKCB,VASN,DMP1,EPB41,ANXA6,PTPRF,FLNA,RBP4,KIF20B,FLOT1,STK24,SLITRK1,PTPRZ1,SPOCK1,DSPP,AKAP12,PSMC2,RELN,CORO1C,PTPRJ,DMTN,APOA5
	GO BP	GO:0033036	Macromolecule localization	30	2473	03:03:00	LCP2,TMSB10,LRP1,HSPB1,SNAP23,RPS16,SDCBP,NPM1,MAPRE2,SCG2,PRKCB,TCP1,SEC16A,STX11,STX7,COPA,FLNA,RBP4,KIF20B,FLOT1,AKAP12,RELN,CORO1C,DCTN2,PDCD6IP,DMTN,APOA5,LIMS1,RPL18,EHD1
	GO BP	GO:0010811	Positive regulation of cell-substrate adhesion	6	124	03:06:00	DMP1,FLNA,RSU1,PTPRJ,DMTN,LIMS1
	GO BP	GO:0051493	Regulation of cytoskeleton organization	12	546	03:06:00	TMSB10,LRP1,VASP,ADD2,NPM1,MAPRE2,SPTA1,FLNA,PDCD6IP,DMTN,BRK1,GMFG
	GO BP	GO:0048870	Cell motility	17	1018	03:17:00	MIF,EPX,GPLD1,LAMC1,SDCBP,ADD2,SCG2,ANXA6,PTPRF,GYPA,FLNA,PDLIM1,SPOCK1,RELN,CORO1C,BRK1,SAA2
	GO BP	GO:0044419	Interspecies interaction between organisms	25	1899	03:29:00	MIF,EIF3D,C8G,EPX,HSPB1,RPS16,EIF4H,HPX,USP15,NPM1,PRDX2,CD14,TCP1,C7,TUFM,ZYX,COLEC10,GYPA,FLNA,MBL2,COLEC12,MASP2,AKAP12,PDCD6IP,RPL18
	GO BP	GO:0045184	Establishment of protein localization	22	1564	03:34:00	LCP2,LRP1,HSPB1,SNAP23,RPS16,SDCBP,NPM1,SCG2,PRKCB,TCP1,SEC16A,STX11,STX7,COPA,FLNA,AKAP12,CORO1C,PDCD6IP,DMTN,LIMS1,RPL18,EHD1
	GO BP	GO:0097435	Supramolecular fiber organization	11	480	03:47:00	TMSB10,VASP,ADD2,ZYX,SPTA1,FLNA,PDLIM1,COL11A2,CORO1C,DMTN,BRK1
	GO BP	GO:2001224	Positive regulation of neuron migration	3	16	03:52:00	FLNA,KIF20B,RELN
	GO BP	GO:0032092	Positive regulation of protein binding	5	86	04:23:00	LRP1,ADD2,EPB41,SPTA1,FLOT1
	GO BP	GO:0030198	Extracellular matrix organization	9	338	04:49:00	IBSP,LAMC1,KLKB1,DMP1,COL6A1,QSOX1,COL11A2,FLOT1,DSPP
	GO BP	GO:0032268	Regulation of cellular protein metabolic process	31	2693	04:49:00	LCP2,STK10,MIF,EIF3D,EIF5,GPLD1,LRP1,HSPB1,SDCBP,KLKB1,EIF4H,HPX,NPM1,PRDX2,PCSK9,TUFM,SERPINA7,ITIH2,FLOT1,STK24,EEF1B2,SPOCK1,AKAP12,PWP1,PPP1R12A,PSMC2,RELN,CORO1C,PTPRJ,DMTN,GMFG
	GO BP	GO:0032760	Positive regulation of tumor necrosis factor production	5	88	04:49:00	MIF,HSPB1,CD14,AKAP12,PTPRJ
	GO BP	GO:1901888	Regulation of cell junction assembly	7	199	04:49:00	LRP1,FLOT1,SLITRK1,CORO1C,PTPRJ,DMTN,LIMS1
	GO BP	GO:0044093	Positive regulation of molecular function	24	1842	04:51:00	LCP2,STK10,MIF,EIF3D,EIF5,GPLD1,LRP1,ADD2,NPM1,MAPRE2,PRDX2,PRKCB,TCP1,EPB41,SPTA1,FLOT1,STK24,RSU1,PPP1R12A,RELN,CORO1C,APOA5,LIMS1,GMFG
	GO BP	GO:0051246	Regulation of protein metabolic process	32	2828	04:51:00	LCP2,STK10,MIF,EIF3D,EIF5,GPLD1,LRP1,HSPB1,SDCBP,KLKB1,EIF4H,HPX,NPM1,PRDX2,PCSK9,TUFM,SERPINA7,ITIH2,FLNA,FLOT1,STK24,EEF1B2,SPOCK1,AKAP12,PWP1,PPP1R12A,PSMC2,RELN,CORO1C,PTPRJ,DMTN,GMFG
	GO BP	GO:0051895	Negative regulation of focal adhesion assembly	3	18	04:51:00	LRP1,CORO1C,DMTN
	GO BP	GO:0065003	Protein-containing complex assembly	19	1293	05:17:00	PSMD5,MIF,EIF3D,EIF5,VASP,SNAP23,LAMC1,ADD2,NPM1,TCP1,SEC16A,EPB41,TRRAP,F8,PDCD6IP,DMTN,CAND1,APOA5,EHD1
	GO BP	GO:0110053	Regulation of actin filament organization	8	273	05:18:00	TMSB10,VASP,ADD2,SPTA1,FLNA,DMTN,BRK1,GMFG
	GO BP	GO:0006952	Defense response	19	1296	05:19:00	MIF,C8G,EPX,LRP1,SNAP23,ATRN,KLKB1,PRDX2,SCG2,CD14,C7,ZYX,COLEC10,F8,FLNA,MBL2,COLEC12,MASP2,SAA2
	GO BP	GO:0032956	Regulation of actin cytoskeleton organization	9	348	05:19:00	TMSB10,LRP1,VASP,ADD2,SPTA1,FLNA,DMTN,BRK1,GMFG
	GO BP	GO:0006954	Inflammatory response	11	515	00:34:00	MIF,LRP1,SNAP23,ATRN,KLKB1,PRDX2,SCG2,CD14,F8,MBL2,SAA2
	GO BP	GO:0022603	Regulation of anatomical structure morphogenesis	17	1095	00:35:00	PSMD5,LRP1,HSPB1,PRKCB,DMP1,EPB41,SPTA1,FLNA,FLOT1,SLITRK1,PSMC2,RELN,CORO1C,CDC42SE2,DMTN,LIMS1,EHD1
	GO BP	GO:0032879	Regulation of localization	31	2740	00:35:00	STK10,MIF,GPLD1,TMSB10,LRP1,HSPB1,SDCBP,MAPRE2,PCSK9,CD14,PRKCB,TCP1,SEC16A,EPB41,ANXA6,STX7,FLNA,RBP4,KIF20B,MBL2,FLOT1,STK24,AKAP12,PPP1R12A,RELN,CORO1C,PTPRJ,PDCD6IP,DMTN,APOA5,EHD1
	GO BP	GO:0043393	Regulation of protein binding	7	212	06:03:00	LRP1,ADD2,PCSK9,EPB41,PTPRF,SPTA1,FLOT1
	GO BP	GO:0043933	Protein-containing complex subunit organization	21	1539	06:07:00	PSMD5,MIF,EIF3D,EIF5,VASP,SNAP23,LAMC1,ADD2,APEH,NPM1,TCP1,SEC16A,PTMA,EPB41,TRRAP,F8,PDCD6IP,DMTN,CAND1,APOA5,EHD1
	GO BP	GO:0042060	Wound healing	10	439	06:16:00	LCP2,HSPB1,KLKB1,PRKCB,ANXA6,F8,FLNA,HBG2,HBD,EHD1
	GO BP	GO:0051494	Negative regulation of cytoskeleton organization	6	152	06:18:00	TMSB10,ADD2,NPM1,SPTA1,DMTN,GMFG
	GO BP	GO:1900024	Regulation of substrate adhesion-dependent cell spreading	4	53	06:18:00	FLNA,CORO1C,DMTN,LIMS1
	GO BP	GO:0044267	Cellular protein metabolic process	38	3696	00:04:00	STK10,PSMD5,EIF3D,EIF5,GPLD1,RPS16,LAMC1,EIF4H,RNF141,USP15,APEH,PCSK9,SCG2,PRKCB,TUFM,DMP1,ITIH2,TRRAP,PTPRF,QSOX1,SPTA1,FLNA,STK24,CHGB,EEF1B2,PTPRZ1,WDR81,PWP1,PPP1R12A,PSMC2,RELN,PTPRJ,PDCD6IP,UBE2V2,CAND1,APOA5,RPL18,GMFG
	GO BP	GO:0050793	Regulation of developmental process	30	2648	06:52:00	PSMD5,MIF,LRP1,HSPB1,SDCBP,ATRN,PRDX2,PRKCB,VASN,DMP1,EPB41,PTPRF,SPTA1,FLNA,RBP4,KIF20B,FLOT1,STK24,SLITRK1,PTPRZ1,SPOCK1,DSPP,PWP1,PSMC2,RELN,CORO1C,CDC42SE2,DMTN,LIMS1,EHD1
	GO BP	GO:0051017	Actin filament bundle assembly	4	55	06:55:00	ADD2,ZYX,PDLIM1,DMTN
	GO BP	GO:0071359	Cellular response to dsrna	3	22	06:58:00	NPM1,FLOT1,COLEC12
	GO BP	GO:1904951	Positive regulation of establishment of protein localization	9	368	07:05:00	MIF,GPLD1,LRP1,CD14,TCP1,SEC16A,FLNA,RBP4,KIF20B
	GO BP	GO:0030837	Negative regulation of actin filament polymerization	4	56	07:13:00	TMSB10,ADD2,SPTA1,DMTN
	GO BP	GO:0010770	Positive regulation of cell morphogenesis involved in differentiation	6	159	07:28:00	LRP1,FLNA,SLITRK1,RELN,DMTN,LIMS1
	GO BP	GO:0045807	Positive regulation of endocytosis	5	103	07:28:00	LRP1,PCSK9,CD14,FLOT1,APOA5
	GO BP	GO:0051716	Cellular response to stimulus	57	6489	07:28:00	LCP2,STK10,PSMD5,MIF,EPX,IBSP,GPLD1,LRP1,HSPB1,HBZ,SIT1,SDCBP,USP15,NPM1,PDIA3,PRDX2,PCSK9,SCG2,CD14,PRKCB,VASN,TCP1,ZYX,SEC16A,COLEC10,TUBA1B,PRDX6,ANXA6,TRRAP,PTPRF,COL6A1,COPA,SPTA1,FLNA,FLOT1,STK24,RSU1,APRT,CHGB,HBG2,HBD,PTPRZ1,COLEC12,AKAP12,PPP1R12A,PSMC2,RELN,CORO1C,PTPRJ,DMTN,UBE2V2,CA1,BRK1,SAA2,LIMS1,GMFG,EHD1
	GO BP	GO:0060355	Positive regulation of cell adhesion molecule production	2	4	07:57:00	FLOT1,COLEC12
	GO BP	GO:1903553	Positive regulation of extracellular exosome assembly	2	4	07:57:00	SDCBP,PDCD6IP
	GO BP	GO:0060627	Regulation of vesicle-mediated transport	11	550	08:18:00	LRP1,SDCBP,PCSK9,CD14,PRKCB,MBL2,FLOT1,PTPRJ,PDCD6IP,APOA5,EHD1
	KEGG	hsa04510	Focal adhesion	9	198	00:15:00	IBSP,VASP,LAMC1,PRKCB,ZYX,COL6A1,FLNA,PPP1R12A,RELN
	KEGG	hsa04512	ECM-receptor interaction	6	88	00:25:00	IBSP,LAMC1,DMP1,COL6A1,DSPP,RELN
	KEGG	hsa04610	Complement and coagulation cascades	6	82	00:25:00	C8G,KLKB1,C7,F8,MBL2,MASP2
	KEGG	hsa04145	Phagosome	6	142	03:46:00	TUBA4A,CD14,TUBA1B,STX7,MBL2,COLEC12
	KEGG	hsa05146	Amoebiasis	5	100	04:46:00	C8G,HSPB1,LAMC1,CD14,PRKCB
	Reactome	HSA-168256	Immune System	35	1956	6.19E-06	LCP2,STK10,PSMD5,MIF,C8G,EPX,VASP,TUBA4A,SNAP23,ACLY,SDCBP,APEH,PDIA3,CD14,PRKCB,TCP1,C7,COLEC10,TUBA1B,PRDX6,QSOX1,FLNA,MBL2,APRT,PTPRZ1,COLEC12,MASP2,PSMC2,PTPRJ,DCTN2,UBE2V2,CA1,BRK1,CAND1,GMFG
	Reactome	HSA-392499	Metabolism of proteins	34	1977	1.51E-05	PSMD5,EIF3D,EIF5,GPLD1,TUBA4A,RPS16,LAMC1,EIF4H,USP15,APEH,NPM1,PDIA3,PCSK9,SCG2,TCP1,TUFM,SEC16A,TUBA1B,DMP1,ITIH2,TRRAP,F8,QSOX1,COPA,SPTA1,CHGB,EEF1B2,PSMC2,DCTN2,UBE2V2,CAND1,APOA5,RPL18,HNRNPC
	Reactome	HSA-168249	Innate Immune System	23	1025	3.97E-05	LCP2,STK10,PSMD5,MIF,C8G,EPX,SNAP23,ACLY,SDCBP,APEH,CD14,C7,COLEC10,PRDX6,QSOX1,MBL2,APRT,MASP2,PSMC2,PTPRJ,BRK1,CAND1,GMFG
	Reactome	HSA-6798695	Neutrophil degranulation	15	473	00:13:00	STK10,MIF,EPX,SNAP23,ACLY,SDCBP,APEH,CD14,PRDX6,QSOX1,APRT,PSMC2,PTPRJ,CAND1,GMFG
	Reactome	HSA-8957275	Post-translational protein phosphorylation	8	107	00:02:00	LAMC1,PCSK9,SCG2,DMP1,ITIH2,QSOX1,CHGB,APOA5
	Reactome	HSA-597592	Post-translational protein modification	25	1390	00:03:00	PSMD5,GPLD1,TUBA4A,LAMC1,USP15,NPM1,PDIA3,PCSK9,SCG2,SEC16A,TUBA1B,DMP1,ITIH2,TRRAP,F8,QSOX1,COPA,SPTA1,CHGB,PSMC2,DCTN2,UBE2V2,CAND1,APOA5,HNRNPC
	Reactome	HSA-381426	Regulation of Insulin-like Growth Factor (IGF) transport and uptake by Insulin-like Growth Factor Binding Proteins (IGFBPs)	8	124	00:04:00	LAMC1,PCSK9,SCG2,DMP1,ITIH2,QSOX1,CHGB,APOA5
	Reactome	HSA-446353	Cell-extracellular matrix interactions	4	18	00:22:00	VASP,FLNA,RSU1,LIMS1
	Reactome	HSA-109582	Hemostasis	14	605	00:05:00	LCP2,MIF,TUBA4A,KLKB1,PRKCB,TUBA1B,F8,GYPA,QSOX1,FLNA,KIF20B,HBG2,HBD,EHD1
	Reactome	HSA-166662	Lectin pathway of complement activation	3	7	00:53:00	COLEC10,MBL2,MASP2
	Reactome	HSA-166658	Complement cascade	5	57	01:09:00	C8G,C7,COLEC10,MBL2,MASP2
	Reactome	HSA-199977	ER to Golgi Anterograde Transport	7	152	01:29:00	TUBA4A,SEC16A,TUBA1B,F8,COPA,SPTA1,DCTN2
	Reactome	HSA-1236974	ER-Phagosome pathway	5	81	03:32:00	PSMD5,SNAP23,PDIA3,CD14,PSMC2
	Reactome	HSA-1280218	Adaptive Immune System	14	743	03:32:00	LCP2,PSMD5,VASP,TUBA4A,SNAP23,PDIA3,CD14,PRKCB,TUBA1B,COLEC12,PSMC2,PTPRJ,DCTN2,UBE2V2
	Reactome	HSA-3000178	ECM proteoglycans	5	76	03:32:00	IBSP,LAMC1,DMP1,COL6A1,DSPP
	Reactome	HSA-422475	Axon guidance	12	547	03:32:00	PSMD5,VASP,TUBA4A,RPS16,LAMC1,SDCBP,TUBA1B,COL6A1,SPTA1,PSMC2,RELN,RPL18
	Reactome	HSA-5357801	Programmed Cell Death	7	185	03:32:00	PSMD5,SDCBP,CD14,FLOT1,STK24,PSMC2,PDCD6IP
	Reactome	HSA-6807878	COPI-mediated anterograde transport	5	100	06:44:00	TUBA4A,TUBA1B,COPA,SPTA1,DCTN2
	Reactome	HSA-72702	Ribosomal scanning and start codon recognition	4	55	06:44:00	EIF3D,EIF5,RPS16,EIF4H
	Reactome	HSA-72766	Translation	8	289	06:44:00	EIF3D,EIF5,RPS16,EIF4H,APEH,TUFM,EEF1B2,RPL18
	Reactome	HSA-983231	Factors involved in megakaryocyte development and platelet production	6	154	06:44:00	TUBA4A,TUBA1B,KIF20B,HBG2,HBD,EHD1
	Reactome	HSA-389960	Formation of tubulin folding intermediates by CCT/TriC	3	24	07:16:00	TUBA4A,TCP1,TUBA1B
	Reactome	HSA-446203	Asparagine N-linked glycosylation	8	300	07:16:00	TUBA4A,PDIA3,SEC16A,TUBA1B,F8,COPA,SPTA1,DCTN2
	Reactome	HSA-72706	GTP hydrolysis and joining of the 60S ribosomal subunit	5	109	07:45:00	EIF3D,EIF5,RPS16,EIF4H,RPL18
	Pathway analysis was carried out on Exo-prots eclusively expressed in NB vs CTRL samples, and significantly enriched GO and hsa terms are shown. Pathways are listed by decreasing FDR and fold enrichment values.
	aName of the ontology defining a pathway. GO BP stands for gene ontology biological process. KEGG stands for Kyoto Encyclopedia of Genes and Genomes.
	bOfficial identifier of a GO biological process.
	cOfficial name of a GO biological process, KEGG, Reactome pathway.
	dNumber of identified genes.
	eNumber of total genes.
	fP value adjusted for FDR (False discovery rate). Values expressed as -log10. Adjusted p values lower than 0.05 are considered significant.
	gName of protein-coding genes.
