# Supplementary material for: Plasma-Derived Exosome Proteins as Novel Diagnostic and Prognostic Biomarkers in Neuroblastoma Patients
Source: Cells. 2023 Oct 25;12(21):2516. doi: 10.3390/cells12212516 (PMC10649754; doi:10.3390/cells12212516)
Supplement: Supplementary file 1 [file cells-12-02516-s001.zip › Supplementary Table S3.xlsx]

## Sheet: Suppl.Tab.3
	Supplementary Table S3. Differentially expressed Exo-prot between NB and CTRL in the RF dataset
	Genea	adj P valueb	P valuec	LogFCd	Type of regulatione
	NCL	9.8e-06	9.5e-07	3.30137	Up
	NAP1L1	7.4e-07	5.7e-08	2.65095	Up
	CTSG	0.0012	0.00026	2.50539	Up
	CRP	4.8e-05	6.4e-06	2.30972	Up
	TUBB1	0.00081	0.00015	2.27913	Up
	SAA1	0.0042	0.0011	2.16764	Up
	HIST1H4A	0.03	0.011	1.95743	Up
	AEBP1	1.2e-11	1.8e-13	1.78232	Up
	ACTA1;ACTC1;ACTG2;ACTA2	4.7e-07	3.4e-08	1.70304	Up
	HNRNPC	0.002	0.00046	1.59692	Up
	VCL	0.038	0.015	1.5642	Up
	C8A	1.2e-06	9.7e-08	1.42686	Up
	PTMA	0.0037	0.00092	1.41494	Up
	FERMT3	0.011	0.0032	1.33871	Up
	GNB1	0.00058	0.0001	1.32458	Up
	NASP	0.041	0.016	1.31318	Up
	POLE3	2.9e-07	1.9e-08	1.25189	Up
	HNRNPU	0.014	0.0043	1.19695	Up
	HRG	2.1e-05	2.4e-06	1.19347	Up
	RPLP2	0.013	0.004	1.13898	Up
	SLITRK1	8.4e-06	7.9e-07	1.12283	Up
	COPA	0.0098	0.0027	1.03672	Up
	OGN	0.00017	2.6e-05	0.95598	Up
	CLIC1	0.0012	0.00024	0.95203	Up
	NEO1	0.0017	0.00038	0.9412	Up
	NCAM1	0.00012	1.7e-05	0.92354	Up
	TUBB	0.04	0.016	0.92298	Up
	TUBA1B;TUBA1A;TUBA3C	0.026	0.009	0.88462	Up
	ITGB3	0.023	0.0072	0.82747	Up
	C4B	0.002	0.00046	0.81361	Up
	GOLM1	0.0092	0.0025	0.80765	Up
	GP1BA	0.00035	5.9e-05	0.77	Up
	P4HB	0.0098	0.0027	0.76121	Up
	A2M	0.03	0.011	0.74562	Up
	PCSK1N	0.03	0.01	0.74548	Up
	SERPING1	0.041	0.016	0.62269	Up
	COL5A1	0.038	0.014	0.62066	Up
	LGALS3BP	0.025	0.0083	0.59154	Up
	CD248	0.036	0.013	-0.59651	Down
	TNXB	0.023	0.0074	-0.64016	Down
	LUM	0.0012	0.00025	-0.64862	Down
	HSPA5	0.0035	0.00085	-0.65553	Down
	FLOT1	0.039	0.015	-0.66232	Down
	HPR	0.03	0.011	-0.66323	Down
	PDIA3	0.0013	0.00028	-0.6803	Down
	CLEC11A	0.031	0.012	-0.68584	Down
	YWHAB	0.016	0.0047	-0.69095	Down
	HEG1	0.012	0.0034	-0.6973	Down
	ACAN	0.011	0.0033	-0.73105	Down
	IGHG1	0.031	0.011	-0.73199	Down
	CLSTN1	0.042	0.017	-0.7389	Down
	CFB	0.048	0.02	-0.75111	Down
	DSPP	0.004	0.001	-0.76049	Down
	PF4;PF4V1	0.03	0.011	-0.76227	Down
	A1BG	0.00064	0.00012	-0.76796	Down
	CD14	0.025	0.0082	-0.82092	Down
	PPP6C	0.0051	0.0013	-0.82296	Down
	BLVRB	0.045	0.018	-0.83872	Down
	CORO1A	0.0012	0.00025	-0.85815	Down
	APOA2	4.2e-05	5.2e-06	-0.85873	Down
	SDC4	0.00095	0.00019	-0.86678	Down
	SERPINA3	0.004	0.001	-0.88615	Down
	C8B	0.0033	0.00079	-0.89068	Down
	PRG4	0.011	0.0033	-0.92861	Down
	DCN	0.00072	0.00013	-0.93454	Down
	TPM1	0.039	0.015	-0.93966	Down
	RBP4	2e-05	2.1e-06	-0.95629	Down
	VASP	0.0012	0.00025	-0.99893	Down
	EPB41	0.012	0.0036	-1.00909	Down
	PLXNB1	0.00043	7.5e-05	-1.01293	Down
	RANGAP1	0.021	0.0066	-1.01684	Down
	DMTN	0.026	0.0086	-1.06151	Down
	LRP1	7.4e-07	5.8e-08	-1.06702	Down
	SERPINA10	0.011	0.0031	-1.06898	Down
	MASP2	6.4e-05	9e-06	-1.08494	Down
	VASN	8.6e-05	1.2e-05	-1.0952	Down
	TGFBI	0.0018	0.00039	-1.11087	Down
	RAN	0.0095	0.0026	-1.12561	Down
	ANGPTL6	0.00033	5.4e-05	-1.13964	Down
	CLU	5.8e-06	5.1e-07	-1.14691	Down
	CLTA	0.004	0.001	-1.15628	Down
	TPM3;DKFZp686J1372	0.021	0.0064	-1.17963	Down
	LTBP1	0.0019	0.00043	-1.18828	Down
	EIF5	0.00057	0.0001	-1.22012	Down
	KLKB1	2.2e-07	1.3e-08	-1.22744	Down
	TAGLN2	0.023	0.0074	-1.23178	Down
	SNCA	0.00091	0.00018	-1.27895	Down
	DKK3	2.5e-05	3e-06	-1.28017	Down
	MGP	0.00091	0.00018	-1.28493	Down
	IL7R	3.6e-08	1.6e-09	-1.33132	Down
	PRDX2	0.00024	3.8e-05	-1.33296	Down
	PMEL	5.4e-05	7.4e-06	-1.34183	Down
	PLXDC2	1.7e-09	6.3e-11	-1.35494	Down
	OMD	1e-07	4.9e-09	-1.35703	Down
	SLC4A1	0.024	0.0078	-1.38025	Down
	PROS1	4.2e-05	5.3e-06	-1.39127	Down
	COLEC11	2e-05	2.2e-06	-1.41466	Down
	VCP	0.00012	1.8e-05	-1.44038	Down
	CD44	4.2e-05	5.5e-06	-1.45905	Down
	YWHAB	0.00027	4.3e-05	-1.46481	Down
	HBB	0.0025	0.0006	-1.47969	Down
	CSPG4	0.00014	2.1e-05	-1.48293	Down
	HBA1	0.0081	0.0021	-1.54777	Down
	AHSG	2.8e-06	2.4e-07	-1.55229	Down
	UBE2O	2.1e-05	2.3e-06	-1.55681	Down
	ASPN	1.2e-07	6.2e-09	-1.7002	Down
	PI16	0.00034	5.6e-05	-1.7003	Down
	ATRN	1.8e-10	4.3e-12	-1.71293	Down
	THBS4	2.7e-05	3.3e-06	-1.73538	Down
	KPNB1	4.7e-07	3.4e-08	-1.80808	Down
	SERPIND1	1.8e-05	1.8e-06	-1.89052	Down
	TAF9	2.3e-09	9.2e-11	-1.93206	Down
	C14orf37	1.6e-07	8.8e-09	-1.95187	Down
	C1S	4.5e-10	1.5e-11	-2.14492	Down
	TTN	0.00058	0.00011	-2.35861	Down
	HBD	1.9e-05	2e-06	-2.51067	Down
	QSOX1	1.2e-10	2.5e-12	-2.53202	Down
	GPLD1	3.2e-18	1.9e-20	-2.54982	Down
	THBS3	1.3e-08	5.4e-10	-2.61315	Down
	LBP	5.8e-06	5.3e-07	-2.68712	Down
	PON1	2.9e-07	1.9e-08	-3.1767	Down
	SPTB	2.2e-07	1.3e-08	-3.46816	Down
	SPP2	2.1e-10	5.8e-12	-3.7615	Down
	SHBG	8.5e-16	7.7e-18	-4.26219	Down
	C1R	9.9e-12	1.2e-13	-5.47986	Down
	CALM2;CALM1;CALM3	8.6e-19	2.6e-21	-5.60968	Down
	SPTA1	7.8e-11	1.4e-12	-5.77172	Down
	ANK1	2.2e-10	6.6e-12	-6.35279	Down
	EV-prot expression profile was evaluated in NB and CTRL samples, and comparative analysis of expression differences between the two sample groups was carried out by two-sample Student’s t-test after imputation by RF method. EV-prots are listed by decreasing FC value.
	aName of protein-coding genes.
	bP value adjusted for FDR (False discovery rate). Values expressed as -log10. Adjusted p values lower than 0.05 are considered significant.
	cValues expressed as -log10. P values lower than 0.05 are considered significant.
	dFold change values expressed as log2 after RF imputation method. FC values greater than 0.67 are reported.
	eType of regulation of the exo-Prot found specifically differentially expressed in NB vs CTRL samples
