# Supplementary material for: Plasma-Derived Exosome Proteins as Novel Diagnostic and Prognostic Biomarkers in Neuroblastoma Patients
Source: Cells. 2023 Oct 25;12(21):2516. doi: 10.3390/cells12212516 (PMC10649754; doi:10.3390/cells12212516)
Supplement: Supplementary file 1 [file cells-12-02516-s001.zip › Supplementary Table S4.xlsx]

## Sheet: Suppl.Table 4
	Supplementary Table S4. Differentially expressed Exo-prot between NB and CTRL in the QRILC dataset
	Genea	adj P valueb	P valuec	LogFCd	Type of regulatione
	NPM1	2e-07	5.6e-09	3.63984	Up
	NCL	3.9e-05	3.7e-06	3.45826	Up
	NAP1L1	0.00025	3.4e-05	3.12098	Up
	HNRNPC	7e-05	7.6e-06	2.83118	Up
	SAA2	0.0059	0.0015	2.77337	Up
	SAA1	0.018	0.0058	2.68822	Up
	CTSG	0.0049	0.0012	2.65709	Up
	PTMA	7.7e-05	8.6e-06	2.64151	Up
	TUBB1	0.00086	0.00015	2.56213	Up
	PTMS	1.3e-05	1e-06	2.3841	Up
	AKAP12	0.0015	0.00028	2.28718	Up
	APOA5	0.00057	8.9e-05	2.23768	Up
	LCP2	0.00022	3e-05	2.1663	Up
	CRP	0.048	0.021	2.0621	Up
	NASP	0.0072	0.0018	2.03343	Up
	HIST1H4A	0.031	0.011	1.95743	Up
	HNRNPU	0.0046	0.0011	1.913	Up
	SEZ6L	0.00071	0.00012	1.79521	Up
	CHGB	0.0018	0.00034	1.50403	Up
	CHGA	0.022	0.0076	1.44664	Up
	LIMS1	0.011	0.0031	1.32407	Up
	HMGB1;HMGB1P1	0.043	0.018	1.16125	Up
	C7	0.011	0.003	1.11882	Up
	GOLM1	0.0035	0.00076	1.03589	Up
	YWHAZ	0.041	0.016	0.96208	Up
	NCAM1	0.00028	4e-05	0.92354	Up
	PDIA4	0.043	0.018	0.85874	Up
	C4B	0.0035	0.00075	0.81361	Up
	GP1BA	0.00084	0.00014	0.77	Up
	A2M	0.034	0.013	0.74562	Up
	SERPING1	0.047	0.02	0.62269	Up
	LGALS3BP	0.031	0.011	0.59154	Up
	A1BG	0.032	0.012	-0.60804	Down
	TNXB	0.028	0.0099	-0.64016	Down
	LUM	0.0028	0.00058	-0.64862	Down
	PDIA3	0.035	0.013	-0.71959	Down
	HSPA5	0.012	0.0035	-0.75579	Down
	ST8SIA4	0.026	0.0092	-0.77211	Down
	COLEC12	0.02	0.0066	-0.82507	Down
	IGHG1	0.022	0.0073	-0.85775	Down
	APOA2	0.00014	1.7e-05	-0.85873	Down
	CFB	0.047	0.02	-0.87479	Down
	SERPINA3	0.0058	0.0014	-0.88615	Down
	C8B	0.0048	0.0011	-0.89068	Down
	PLXNB1	0.039	0.015	-0.90751	Down
	DCN	0.043	0.017	-0.91732	Down
	ACAN	0.029	0.01	-0.94514	Down
	IGHV6-1	0.012	0.0038	-1.06448	Down
	OMD	0.0049	0.0012	-1.0645	Down
	SOD3	0.04	0.016	-1.11558	Down
	CLU	1.7e-05	1.4e-06	-1.14691	Down
	PF4;PF4V1	0.032	0.012	-1.15219	Down
	MGP	0.012	0.0036	-1.1704	Down
	C8G	0.011	0.0033	-1.20021	Down
	CLTA	0.029	0.01	-1.21375	Down
	PMEL	0.012	0.0034	-1.21377	Down
	CD44	0.004	0.00092	-1.22624	Down
	CSPG4	0.008	0.0021	-1.23298	Down
	TPM3;DKFZp686J1372	0.02	0.0066	-1.3033	Down
	C14orf37	0.015	0.0046	-1.32728	Down
	PROS1	7.7e-05	8.8e-06	-1.39127	Down
	BLVRB	0.02	0.0068	-1.41828	Down
	TMSB10	0.032	0.012	-1.42763	Down
	APRT	0.041	0.016	-1.42766	Down
	CD248	0.012	0.0036	-1.43846	Down
	VCP	0.00021	2.6e-05	-1.44038	Down
	ANGPTL6	0.00057	8.8e-05	-1.44213	Down
	COLEC11	0.0028	0.00056	-1.47316	Down
	HBB	0.0034	0.00071	-1.47969	Down
	TUFM	0.0011	0.0002	-1.48049	Down
	YWHAB	0.004	0.00091	-1.49254	Down
	HBA1	0.0088	0.0024	-1.54777	Down
	AHSG	6.6e-06	4.6e-07	-1.55229	Down
	PTPRJ	0.0061	0.0016	-1.5539	Down
	TGFBI	0.0092	0.0025	-1.55618	Down
	IGKV3D-11	0.008	0.0021	-1.60008	Down
	SNCA	0.0099	0.0027	-1.67128	Down
	CAT	0.015	0.0045	-1.68757	Down
	COL6A1	4.9e-05	4.9e-06	-1.68935	Down
	TAF9	0.043	0.018	-1.69145	Down
	SLC4A1	0.011	0.0033	-1.69195	Down
	DSPP	0.00021	2.7e-05	-1.73035	Down
	THBS4	4.9e-05	4.8e-06	-1.73538	Down
	KRTDAP	0.019	0.0063	-1.75226	Down
	CORO1A	0.0024	0.00048	-1.78085	Down
	IL7R	0.0003	4.5e-05	-1.81079	Down
	KPNB1	9.4e-06	7.2e-07	-1.81738	Down
	KIF20B	0.032	0.012	-1.81978	Down
	RAN	0.0046	0.0011	-1.8634	Down
	EPX	0.024	0.0084	-1.86888	Down
	PI16	0.00068	0.00011	-1.87927	Down
	SERPIND1	2.8e-05	2.5e-06	-1.89052	Down
	LTBP1	0.00035	5.2e-05	-1.96231	Down
	C5	0.044	0.019	-1.9752	Down
	PLXDC2	4.7e-06	2.4e-07	-2.02233	Down
	HPR	0.043	0.018	-2.08864	Down
	C1S	1.7e-09	4.2e-11	-2.14492	Down
	UBE2O	0.00025	3.4e-05	-2.15156	Down
	DCTN2	0.0012	0.00022	-2.18988	Down
	EIF5	8.9e-05	1.1e-05	-2.19016	Down
	VASN	6e-05	6.3e-06	-2.19819	Down
	BTD	0.00068	0.00011	-2.21465	Down
	COL11A2	4.8e-06	2.6e-07	-2.25375	Down
	EHD1	0.00086	0.00015	-2.26719	Down
	ASPN	6.6e-06	4.5e-07	-2.32798	Down
	SERPINA10	0.0039	0.00085	-2.44132	Down
	ZYX	0.0024	0.00048	-2.56736	Down
	THBS3	6.7e-06	4.9e-07	-2.6127	Down
	VASP	1.9e-06	7.2e-08	-2.79848	Down
	HBG2	0.016	0.0051	-2.93535	Down
	EPB41	3.5e-07	1.2e-08	-3.16147	Down
	LBP	2.3e-05	2e-06	-3.27058	Down
	SDCBP	5e-06	3e-07	-3.30106	Down
	SPP2	3.5e-07	1.2e-08	-3.46321	Down
	USP15	4.1e-06	2e-07	-3.46653	Down
	PON1	2.7e-06	1.1e-07	-3.86749	Down
	HBD	5.5e-06	3.4e-07	-3.9628	Down
	SPTB	3e-06	1.4e-07	-4.17627	Down
	SHBG	3.4e-14	1.2e-16	-4.64294	Down
	GPLD1	1.7e-12	1.8e-14	-4.65335	Down
	CALM2;CALM1;CALM3	1.7e-12	1.6e-14	-5.75108	Down
	C1R	1.5e-11	2.1e-13	-5.84138	Down
	SPTA1	3.2e-11	5.6e-13	-6.54433	Down
	ANK1	3.3e-10	6.8e-12	-6.564	Down
	EV-prot expression profile was evaluated in NB and CTRL samples, and comparative analysis of expression differences between the two sample groups was carried out by two-sample Student’s t-test after imputation by QRILC method. EV-prots are listed by decreasing FC value.
	aName of protein-coding genes.
	bP value adjusted for FDR (False discovery rate). Values expressed as -log10. Adjusted p values lower than 0.05 are considered significant.
	cValues expressed as -log10. P values lower than 0.05 are considered significant.
	dFold change values expressed as log2 after QRILC imputation method. FC values greater than 0.67 are reported.
	eType of regulation of the exo-Prot found specifically differentially expressed in NB vs CTRL samples
