# Supplementary material for: Plasma-Derived Exosome Proteins as Novel Diagnostic and Prognostic Biomarkers in Neuroblastoma Patients
Source: Cells. 2023 Oct 25;12(21):2516. doi: 10.3390/cells12212516 (PMC10649754; doi:10.3390/cells12212516)
Supplement: Supplementary file 1 [file cells-12-02516-s001.zip › Supplementary Table S5.xlsx]

## Sheet: Suppl.Table 5
	Supplementary Table S5. Significantly enriched processes associated with Exo-prot regulated in the comparison between NB and CTRL samples
	Ontologya	Gene set IDb	Pathway or process descriptionc	n Genesd	Pathway Genese	FDRf	Genesg
	GO BP	GO:0006956	Complement activation	9	54	4.93e-08	CRP,SERPING1,CLU,C8B,C1S,COLEC11,C4B,CFB,C1R
	GO BP	GO:0030449	Regulation of complement activation	9	56	4.93e-08	SERPING1,CLU,A2M,C8B,PROS1,C1S,C4B,CFB,C1R
	GO BP	GO:0010466	Negative regulation of peptidase activity	13	256	2.39e-07	SPP2,SERPIND1,SERPINA10,SERPING1,UBE2O,A2M,SNCA,PI16,GIG25,PROS1,AHSG,CD44,C4B
	GO BP	GO:0016192	Vesicle-mediated transport	28	1805	6.96e-07	SPP2,CTSG,LBP,CORO1A,CLTA,CRP,LGALS3BP,A1BG,ANK1,SERPING1,KPNB1,CLU,HBA1,UBE2O,A2M,HBB,SNCA,VCP,SPTA1,GIG25,PROS1,SAA1,AHSG,CD44,COLEC11,C4B,HPR,SPTB
	GO BP	GO:0045861	Negative regulation of proteolysis	14	356	6.96e-07	SPP2,SERPIND1,SERPINA10,SERPING1,UBE2O,A2M,SNCA,PI16,TAF9,GIG25,PROS1,AHSG,CD44,C4B
	GO BP	GO:0006958	Complement activation, classical pathway	7	38	1.04e-06	CRP,SERPING1,CLU,C8B,C1S,C4B,C1R
	GO BP	GO:0010951	Negative regulation of endopeptidase activity	12	248	1.04e-06	SPP2,SERPIND1,SERPINA10,SERPING1,UBE2O,A2M,SNCA,GIG25,PROS1,AHSG,CD44,C4B
	GO BP	GO:0006950	Response to stress	38	3485	1.78e-06	DCN,SERPIND1,CTSG,LBP,CORO1A,CRP,SERPINA10,SLC4A1,LGALS3BP,SERPING1,PDIA3,VASN,CLU,HBA1,A2M,HSPA5,GP1BA,HBB,SNCA,THBS4,VCP,APOA2,C8B,HBD,TAF9,GIG25,PROS1,SAA1,C1S,AHSG,CD44,COLEC11,C4B,CFB,C1R,HPR,HIST1H4A,NCAM1
	GO BP	GO:0002576	Platelet degranulation	9	129	5.68e-06	SPP2,LGALS3BP,A1BG,SERPING1,CLU,A2M,GIG25,PROS1,AHSG
	GO BP	GO:0051346	Negative regulation of hydrolase activity	14	450	5.68e-06	SPP2,SERPIND1,SERPINA10,SERPING1,UBE2O,A2M,SNCA,APOA2,PI16,GIG25,PROS1,AHSG,CD44,C4B
	GO BP	GO:0052547	Regulation of peptidase activity	14	449	5.68e-06	SPP2,SERPIND1,SERPINA10,SERPING1,UBE2O,A2M,SNCA,VCP,PI16,GIG25,PROS1,AHSG,CD44,C4B
	GO BP	GO:0002443	Leukocyte mediated immunity	16	641	6.9e-06	CTSG,CORO1A,CRP,A1BG,SERPING1,KPNB1,CLU,HBB,VCP,C8B,GIG25,C1S,AHSG,CD44,C4B,C1R
	GO BP	GO:0030162	Regulation of proteolysis	17	747	7.8e-06	SPP2,SERPIND1,GPLD1,SERPINA10,SERPING1,CLU,UBE2O,A2M,SNCA,VCP,PI16,TAF9,GIG25,PROS1,AHSG,CD44,C4B
	GO BP	GO:0002252	Immune effector process	19	969	9.04e-06	CTSG,LBP,CORO1A,CRP,A1BG,SERPING1,KPNB1,CLU,HBB,VCP,C8B,GIG25,C1S,AHSG,CD44,COLEC11,C4B,CFB,C1R
	GO BP	GO:0002376	Immune system process	30	2481	1.35e-05	CTSG,LBP,CORO1A,GPLD1,CLTA,CRP,SLC4A1,A1BG,SERPING1,KPNB1,PDIA3,IL7R,CD248,CLU,HBB,SNCA,VCP,SPTA1,C8B,GIG25,PROS1,SAA1,C1S,AHSG,CD44,COLEC11,C4B,CFB,C1R,NCAM1
	GO BP	GO:0006887	Exocytosis	17	789	1.35e-05	SPP2,CTSG,CORO1A,LGALS3BP,A1BG,ANK1,SERPING1,KPNB1,CLU,A2M,HBB,SNCA,VCP,GIG25,PROS1,AHSG,CD44
	GO BP	GO:0052548	Regulation of endopeptidase activity	13	418	1.35e-05	SPP2,SERPIND1,SERPINA10,SERPING1,UBE2O,A2M,SNCA,VCP,GIG25,PROS1,AHSG,CD44,C4B
	GO BP	GO:0045055	Regulated exocytosis	16	697	1.52e-05	SPP2,CTSG,CORO1A,LGALS3BP,A1BG,SERPING1,KPNB1,CLU,A2M,HBB,SNCA,VCP,GIG25,PROS1,AHSG,CD44
	GO BP	GO:0002526	Acute inflammatory response	7	74	2.37e-05	LBP,CRP,APOA2,GIG25,SAA1,AHSG,HPR
	GO BP	GO:0006952	Defense response	21	1296	2.49e-05	CTSG,LBP,CORO1A,CRP,LGALS3BP,SERPING1,CLU,SNCA,APOA2,C8B,GIG25,SAA1,C1S,AHSG,CD44,COLEC11,C4B,CFB,C1R,HPR,NCAM1
	GO BP	GO:0050896	Response to stimulus	57	8046	2.87e-05	DCN,SERPIND1,CTSG,LBP,CORO1A,PON1,GPLD1,VASP,CRP,NASP,SERPINA10,SLC4A1,LGALS3BP,A1BG,ANK1,LUM,SERPING1,HNRNPU,KPNB1,PDIA3,IL7R,VASN,CSPG4,CLU,NCL,HBA1,A2M,HSPA5,GP1BA,HBB,SNCA,THBS4,PLXNB1,VCP,APOA2,SPTA1,C8B,YWHAB,HBD,TAF9,GIG25,PROS1,SAA1,C1S,LTBP1,AHSG,CD44,COLEC11,C4B,TGFBI,CFB,C1R,HPR,RAN,SPTB,HIST1H4A,NCAM1
	GO BP	GO:0006955	Immune response	23	1588	3.36e-05	CTSG,LBP,CORO1A,CRP,A1BG,SERPING1,KPNB1,IL7R,CLU,HBB,SNCA,VCP,C8B,GIG25,SAA1,C1S,AHSG,CD44,COLEC11,C4B,CFB,C1R,NCAM1
	GO BP	GO:0002449	Lymphocyte mediated immunity	8	141	7.75e-05	CORO1A,CRP,SERPING1,CLU,C8B,C1S,C4B,C1R
	GO BP	GO:0002697	Regulation of immune effector process	12	418	7.75e-05	LBP,SERPING1,IL7R,CLU,A2M,APOA2,C8B,PROS1,C1S,C4B,CFB,C1R
	GO BP	GO:0043086	Negative regulation of catalytic activity	16	807	7.75e-05	SPP2,SERPIND1,SERPINA10,SLC4A1,SERPING1,HNRNPU,UBE2O,A2M,SNCA,APOA2,PI16,GIG25,PROS1,AHSG,CD44,C4B
	GO BP	GO:0045087	Innate immune response	15	703	7.75e-05	LBP,CORO1A,CRP,SERPING1,CLU,SNCA,C8B,SAA1,C1S,CD44,COLEC11,C4B,CFB,C1R,NCAM1
	GO BP	GO:0006959	Humoral immune response	10	275	9.84e-05	CTSG,CRP,SERPING1,CLU,C8B,C1S,COLEC11,C4B,CFB,C1R
	GO BP	GO:0042060	Wound healing	12	439	0.11	DCN,SERPIND1,SERPINA10,SLC4A1,SERPING1,A2M,GP1BA,HBB,HBD,PROS1,SAA1,CD44
	GO BP	GO:0006027	Glycosaminoglycan catabolic process	6	61	0.12	DCN,LUM,CSPG4,OMD,ACAN,CD44
	GO BP	GO:0050789	Regulation of biological process	68	11475	0.14	DCN,SPP2,SERPIND1,CTSG,EIF5,LBP,CORO1A,PON1,MGP,GPLD1,CLTA,VASP,CRP,SERPINA10,SLC4A1,LGALS3BP,ANK1,LUM,SERPING1,HNRNPU,KPNB1,PDIA3,IL7R,VASN,CD248,CSPG4,CLU,NCL,HBA1,UBE2O,A2M,HSPA5,GP1BA,HBB,SNCA,THBS4,PTMA,EPB41,PLXNB1,VCP,APOA2,SPTA1,C8B,YWHAB,PI16,ASPN,OMD,TAF9,GOLM1,GIG25,PROS1,DSPP,SAA1,C1S,LTBP1,AHSG,CD44,COLEC11,C4B,TGFBI,CFB,C1R,HPR,RAN,HNRNPC,SPTB,HIST1H4A,NCAM1
	GO BP	GO:0002682	Regulation of immune system process	21	1514	0.19	CTSG,LBP,CORO1A,GPLD1,CRP,SERPING1,IL7R,CLU,A2M,GP1BA,THBS4,APOA2,SPTA1,C8B,PROS1,C1S,COLEC11,C4B,CFB,C1R,HIST1H4A
	GO BP	GO:0007596	Blood coagulation	10	303	0.19	SERPIND1,SERPINA10,SLC4A1,SERPING1,A2M,GP1BA,HBB,HBD,PROS1,SAA1
	GO BP	GO:0050776	Regulation of immune response	16	896	0.21	CTSG,LBP,GPLD1,CRP,SERPING1,IL7R,CLU,A2M,APOA2,C8B,PROS1,C1S,COLEC11,C4B,CFB,C1R
	GO BP	GO:0098542	Defense response to other organism	16	900	0.22	CTSG,LBP,CORO1A,CRP,SERPING1,CLU,SNCA,C8B,SAA1,C1S,CD44,COLEC11,C4B,CFB,C1R,NCAM1
	GO BP	GO:0051336	Regulation of hydrolase activity	19	1284	0.25	SPP2,SERPIND1,EIF5,GPLD1,SERPINA10,SERPING1,HNRNPU,UBE2O,A2M,SNCA,PLXNB1,VCP,APOA2,PI16,GIG25,PROS1,AHSG,CD44,C4B
	GO BP	GO:0002684	Positive regulation of immune system process	16	949	0.04	CTSG,LBP,CORO1A,GPLD1,CRP,SERPING1,IL7R,CLU,THBS4,SPTA1,C8B,C1S,COLEC11,C4B,CFB,C1R
	GO BP	GO:0044419	Interspecies interaction between organisms	23	1899	0.04	DCN,CTSG,LBP,CORO1A,CRP,SERPING1,HNRNPU,KPNB1,CLU,SNCA,VCP,APOA2,C8B,YWHAB,SAA1,C1S,CD44,COLEC11,C4B,CFB,C1R,RAN,NCAM1
	GO BP	GO:0048583	Regulation of response to stimulus	36	4114	0.04	DCN,CTSG,LBP,GPLD1,CRP,SERPING1,PDIA3,IL7R,VASN,CSPG4,CLU,UBE2O,A2M,HSPA5,GP1BA,SNCA,THBS4,PLXNB1,VCP,APOA2,C8B,YWHAB,PI16,ASPN,TAF9,PROS1,SAA1,C1S,LTBP1,AHSG,CD44,COLEC11,C4B,CFB,C1R,NCAM1
	GO BP	GO:0006953	Acute-phase response	5	44	0.44	LBP,CRP,GIG25,SAA1,AHSG
	GO BP	GO:0006810	Transport	37	4353	0.49	SPP2,CTSG,LBP,CORO1A,GPLD1,CLTA,CRP,NASP,SLC4A1,LGALS3BP,A1BG,ANK1,SERPING1,HNRNPU,KPNB1,CLU,HBA1,UBE2O,A2M,HSPA5,HBB,SNCA,VCP,APOA2,SPTA1,YWHAB,HBD,GIG25,PROS1,SAA1,AHSG,CD44,COLEC11,C4B,HPR,RAN,SPTB
	GO BP	GO:0051248	Negative regulation of protein metabolic process	17	1096	0.05	SPP2,SERPIND1,SERPINA10,SERPING1,CLU,NCL,UBE2O,A2M,SNCA,YWHAB,PI16,TAF9,GIG25,PROS1,AHSG,CD44,C4B
	GO BP	GO:0065007	Biological regulation	69	12171	0.05	DCN,SPP2,SERPIND1,CTSG,EIF5,LBP,CORO1A,PON1,MGP,GPLD1,CLTA,VASP,CRP,SERPINA10,SLC4A1,LGALS3BP,ANK1,LUM,SERPING1,HNRNPU,KPNB1,PDIA3,IL7R,VASN,CD248,CSPG4,CLU,NCL,HBA1,UBE2O,A2M,HSPA5,GP1BA,HBB,SNCA,THBS4,PTMA,EPB41,PLXNB1,VCP,APOA2,SPTA1,C8B,YWHAB,PI16,ASPN,OMD,HBD,TAF9,GOLM1,GIG25,PROS1,DSPP,SAA1,C1S,LTBP1,AHSG,CD44,COLEC11,C4B,TGFBI,CFB,C1R,HPR,RAN,HNRNPC,SPTB,HIST1H4A,NCAM1
	GO BP	GO:0048519	Negative regulation of biological process	42	5389	0.53	DCN,SPP2,SERPIND1,LBP,CORO1A,GPLD1,CRP,SERPINA10,SLC4A1,SERPING1,HNRNPU,IL7R,VASN,CLU,NCL,UBE2O,A2M,HSPA5,GP1BA,SNCA,THBS4,PTMA,PLXNB1,VCP,APOA2,SPTA1,YWHAB,PI16,ASPN,TAF9,GIG25,PROS1,SAA1,LTBP1,AHSG,CD44,C4B,TGFBI,RAN,HNRNPC,SPTB,HIST1H4A
	GO BP	GO:0048584	Positive regulation of response to stimulus	25	2257	0.53	DCN,CTSG,LBP,GPLD1,CRP,SERPING1,PDIA3,IL7R,CSPG4,CLU,UBE2O,SNCA,THBS4,PLXNB1,VCP,C8B,YWHAB,TAF9,SAA1,C1S,CD44,COLEC11,C4B,CFB,C1R
	GO BP	GO:1901564	Organonitrogen compound metabolic process	41	5244	1.11	DCN,SPP2,SERPIND1,CTSG,EIF5,PON1,GPLD1,CLTA,SERPINA10,BLVRB,LUM,SERPING1,PDIA3,CSPG4,CLU,UBE2O,A2M,HSPA5,GP1BA,SNCA,VCP,APOA2,SPTA1,YWHAB,OMD,TAF9,GOLM1,SAA1,C1S,LTBP1,ACAN,AHSG,CD44,TGFBI,CFB,C1R,HPR,RAN,SPTB,HIST1H4A,NCAM1
	GO BP	GO:0009607	Response to biotic stimulus	18	1289	1.26	DCN,CTSG,LBP,CORO1A,CRP,SERPING1,CLU,HSPA5,SNCA,C8B,SAA1,C1S,CD44,COLEC11,C4B,CFB,C1R,NCAM1
	GO BP	GO:0002253	Activation of immune response	10	385	1.37	GPLD1,CRP,SERPING1,CLU,C8B,C1S,COLEC11,C4B,CFB,C1R
	GO BP	GO:0032269	Negative regulation of cellular protein metabolic process	16	1043	1.39	SPP2,SERPIND1,SERPINA10,SERPING1,NCL,UBE2O,A2M,SNCA,YWHAB,PI16,TAF9,GIG25,PROS1,AHSG,CD44,C4B
	GO BP	GO:0044273	Sulfur compound catabolic process	5	56	0.01	DCN,LUM,CSPG4,OMD,ACAN
	GO BP	GO:0051649	Establishment of localization in cell	25	2375	0.11	SPP2,CTSG,CORO1A,CLTA,LGALS3BP,A1BG,ANK1,SERPING1,HNRNPU,KPNB1,CLU,UBE2O,A2M,HSPA5,HBB,SNCA,VCP,SPTA1,YWHAB,GIG25,PROS1,AHSG,CD44,RAN,SPTB
	GO BP	GO:0051179	Localization	42	5591	0.12	SPP2,CTSG,LBP,CORO1A,GPLD1,CLTA,CRP,NASP,SLC4A1,LGALS3BP,A1BG,ANK1,SERPING1,HNRNPU,KPNB1,CD248,CSPG4,CLU,HBA1,UBE2O,A2M,HSPA5,HBB,SNCA,THBS4,PLXNB1,VCP,APOA2,SPTA1,YWHAB,HBD,GIG25,PROS1,SAA1,LTBP1,AHSG,CD44,COLEC11,C4B,HPR,RAN,SPTB
	GO BP	GO:0001501	Skeletal system development	11	499	0.13	SPP2,MGP,GPLD1,LUM,PLXNB1,THBS3,DSPP,ACAN,AHSG,CD44,TGFBI
	GO BP	GO:0050778	Positive regulation of immune response	12	607	0.14	CTSG,LBP,GPLD1,CRP,SERPING1,CLU,C8B,C1S,COLEC11,C4B,CFB,C1R
	GO BP	GO:1903510	Mucopolysaccharide metabolic process	6	108	0.14	DCN,LUM,CSPG4,OMD,ACAN,CD44
	GO BP	GO:0051216	Cartilage development	7	171	0.15	MGP,GPLD1,LUM,THBS3,ACAN,CD44,TGFBI
	GO BP	GO:0065008	Regulation of biological quality	34	4042	0.16	DCN,SERPIND1,CTSG,CORO1A,GPLD1,VASP,CRP,SERPINA10,SLC4A1,SERPING1,HNRNPU,PDIA3,IL7R,CLU,A2M,HSPA5,GP1BA,HBB,SNCA,EPB41,PLXNB1,VCP,APOA2,SPTA1,YWHAB,HBD,TAF9,GIG25,PROS1,SAA1,LTBP1,HNRNPC,SPTB,HIST1H4A
	GO BP	GO:0006954	Inflammatory response	11	515	0.17	LBP,CRP,CLU,SNCA,APOA2,GIG25,SAA1,AHSG,CD44,C4B,HPR
	GO BP	GO:0019538	Protein metabolic process	35	4251	0.17	DCN,SPP2,SERPIND1,CTSG,EIF5,GPLD1,CLTA,SERPINA10,SERPING1,PDIA3,CSPG4,CLU,UBE2O,A2M,HSPA5,GP1BA,SNCA,VCP,APOA2,SPTA1,YWHAB,TAF9,GOLM1,SAA1,C1S,LTBP1,ACAN,AHSG,TGFBI,CFB,C1R,HPR,SPTB,HIST1H4A,NCAM1
	GO BP	GO:0043170	Macromolecule metabolic process	44	6137	0.19	DCN,SPP2,SERPIND1,CTSG,EIF5,GPLD1,CLTA,NASP,SERPINA10,LUM,SERPING1,HNRNPU,KPNB1,PDIA3,CSPG4,CLU,UBE2O,A2M,HSPA5,GP1BA,SNCA,PTMA,VCP,APOA2,SPTA1,YWHAB,OMD,TAF9,GOLM1,SAA1,C1S,LTBP1,ACAN,AHSG,CD44,TGFBI,CFB,C1R,HPR,RAN,HNRNPC,SPTB,HIST1H4A,NCAM1
	GO BP	GO:0009605	Response to external stimulus	24	2310	0.02	DCN,SERPIND1,CTSG,LBP,CORO1A,PON1,VASP,CRP,SERPING1,CLU,HSPA5,SNCA,PLXNB1,SPTA1,C8B,SAA1,C1S,CD44,COLEC11,C4B,CFB,C1R,SPTB,NCAM1
	GO BP	GO:0051707	Response to other organism	17	1256	0.02	DCN,CTSG,LBP,CORO1A,CRP,SERPING1,CLU,SNCA,C8B,SAA1,C1S,CD44,COLEC11,C4B,CFB,C1R,NCAM1
	GO BP	GO:0006898	Receptor-mediated endocytosis	7	184	0.22	CLTA,HBA1,HBB,SNCA,SAA1,COLEC11,HPR
	GO BP	GO:0008228	Opsonization	3	9	0.23	LBP,CRP,C4B
	GO BP	GO:0001503	Ossification	8	265	0.25	MGP,GPLD1,HNRNPU,PLXNB1,THBS3,ASPN,DSPP,HNRNPC
	GO BP	GO:0050790	Regulation of catalytic activity	24	2386	0.32	SPP2,SERPIND1,EIF5,GPLD1,SERPINA10,SLC4A1,SERPING1,HNRNPU,CSPG4,CLU,UBE2O,A2M,SNCA,PLXNB1,VCP,APOA2,YWHAB,PI16,GIG25,PROS1,SAA1,AHSG,CD44,C4B
	GO BP	GO:0048518	Positive regulation of biological process	43	6112	0.41	DCN,CTSG,LBP,CORO1A,PON1,GPLD1,VASP,CRP,ANK1,LUM,SERPING1,HNRNPU,PDIA3,IL7R,CD248,CSPG4,CLU,NCL,HBA1,UBE2O,HSPA5,HBB,SNCA,THBS4,EPB41,PLXNB1,VCP,APOA2,SPTA1,C8B,YWHAB,TAF9,SAA1,C1S,AHSG,CD44,COLEC11,C4B,CFB,C1R,HPR,RAN,HNRNPC
	GO BP	GO:0048585	Negative regulation of response to stimulus	19	1636	0.43	DCN,SERPING1,IL7R,VASN,CLU,A2M,HSPA5,GP1BA,SNCA,VCP,APOA2,YWHAB,ASPN,TAF9,PROS1,SAA1,LTBP1,AHSG,CD44
	GO BP	GO:0001775	Cell activation	15	1075	0.44	CTSG,LBP,CORO1A,A1BG,KPNB1,IL7R,CLU,GP1BA,HBB,SNCA,VCP,GIG25,SAA1,AHSG,CD44
	GO BP	GO:0002274	Myeloid leukocyte activation	11	585	0.44	CTSG,LBP,A1BG,KPNB1,CLU,HBB,SNCA,VCP,GIG25,AHSG,CD44
	GO BP	GO:0042340	Keratan sulfate catabolic process	3	12	0.44	LUM,OMD,ACAN
	GO BP	GO:0048523	Negative regulation of cellular process	37	4874	0.44	DCN,SPP2,SERPIND1,CORO1A,GPLD1,CRP,SERPINA10,SLC4A1,SERPING1,HNRNPU,IL7R,VASN,CLU,NCL,UBE2O,A2M,HSPA5,SNCA,PTMA,PLXNB1,VCP,APOA2,SPTA1,YWHAB,PI16,ASPN,TAF9,GIG25,PROS1,LTBP1,AHSG,CD44,C4B,TGFBI,HNRNPC,SPTB,HIST1H4A
	GO BP	GO:0032501	Multicellular organismal process	46	6933	1.09	DCN,SPP2,SERPIND1,CTSG,CORO1A,MGP,GPLD1,CLTA,VASP,ANGPTL6,CRP,NASP,SERPINA10,SLC4A1,LUM,SERPING1,HNRNPU,IL7R,CD248,CSPG4,CLU,NCL,A2M,HSPA5,GP1BA,HBB,THBS4,PLXNB1,APOA2,SPTA1,THBS3,ASPN,HBD,GIG25,PROS1,DSPP,SAA1,LTBP1,ACAN,AHSG,CD44,COLEC11,TGFBI,HNRNPC,SPTB,NCAM1
	GO BP	GO:0007597	Blood coagulation, intrinsic pathway	3	17	1.37	SERPING1,A2M,GP1BA
	GO BP	GO:0006024	Glycosaminoglycan biosynthetic process	5	102	1.44	DCN,LUM,CSPG4,OMD,ACAN
	GO BP	GO:0006897	Endocytosis	9	433	1.44	CLTA,LGALS3BP,HBA1,HBB,SNCA,SAA1,AHSG,COLEC11,HPR
	GO BP	GO:0030198	Extracellular matrix organization	8	338	0.11	DCN,CTSG,LUM,A2M,DSPP,ACAN,CD44,TGFBI
	GO BP	GO:0006807	Nitrogen compound metabolic process	45	6852	1.53	DCN,SPP2,SERPIND1,CTSG,EIF5,PON1,GPLD1,CLTA,SERPINA10,BLVRB,LUM,SERPING1,HNRNPU,KPNB1,PDIA3,CSPG4,CLU,UBE2O,A2M,HSPA5,GP1BA,SNCA,PTMA,VCP,APOA2,SPTA1,YWHAB,OMD,TAF9,GOLM1,SAA1,C1S,LTBP1,ACAN,AHSG,CD44,TGFBI,CFB,C1R,HPR,RAN,HNRNPC,SPTB,HIST1H4A,NCAM1
	GO BP	GO:0051641	Cellular localization	26	2967	1.53	SPP2,CTSG,CORO1A,CLTA,SLC4A1,LGALS3BP,A1BG,ANK1,SERPING1,HNRNPU,KPNB1,CLU,UBE2O,A2M,HSPA5,HBB,SNCA,VCP,SPTA1,YWHAB,GIG25,PROS1,AHSG,CD44,RAN,SPTB
	GO BP	GO:0001869	Negative regulation of complement activation, lectin pathway	2	2	2.03	SERPING1,A2M
	GO BP	GO:0042221	Response to chemical	33	4333	2.07	DCN,SERPIND1,CTSG,LBP,CORO1A,PON1,GPLD1,VASP,NASP,LUM,HNRNPU,PDIA3,IL7R,VASN,CLU,NCL,HBA1,HSPA5,HBB,SNCA,THBS4,PLXNB1,VCP,APOA2,SPTA1,HBD,TAF9,SAA1,CD44,C4B,RAN,SPTB,NCAM1
	GO BP	GO:0045321	Leukocyte activation	13	929	2.07	CTSG,LBP,CORO1A,A1BG,KPNB1,IL7R,CLU,HBB,SNCA,VCP,GIG25,AHSG,CD44
	GO BP	GO:0042730	Fibrinolysis	3	20	2.12	SERPING1,GP1BA,PROS1
	GO BP	GO:0043687	Post-translational protein modification	8	360	0.15	SPP2,SERPIND1,GPLD1,SERPINA10,APOA2,GOLM1,LTBP1,AHSG
	GO BP	GO:0009653	Anatomical structure morphogenesis	21	2165	2.32	DCN,MGP,GPLD1,VASP,ANGPTL6,IL7R,CD248,CSPG4,CLU,NCL,HSPA5,GP1BA,PLXNB1,SPTA1,THBS3,DSPP,ACAN,CD44,TGFBI,SPTB,NCAM1
	GO BP	GO:0032268	Regulation of cellular protein metabolic process	24	2693	2.42	SPP2,SERPIND1,EIF5,GPLD1,SERPINA10,SERPING1,CSPG4,CLU,NCL,UBE2O,A2M,HSPA5,SNCA,THBS4,VCP,YWHAB,PI16,TAF9,GIG25,PROS1,SAA1,AHSG,CD44,C4B
	GO BP	GO:0040011	Locomotion	15	1251	3.04	SERPIND1,LBP,CORO1A,GPLD1,VASP,CD248,CSPG4,THBS4,PLXNB1,SPTA1,PROS1,SAA1,CD44,SPTB,NCAM1
	GO BP	GO:0044248	Cellular catabolic process	18	1758	4.18	DCN,PON1,CLTA,BLVRB,LUM,KPNB1,CSPG4,CLU,HBA1,UBE2O,HSPA5,HBB,VCP,APOA2,OMD,HBD,ACAN,CD44
	GO BP	GO:0008152	Metabolic process	50	8298	4.28	DCN,SPP2,SERPIND1,CTSG,EIF5,PON1,GPLD1,CLTA,NASP,SERPINA10,BLVRB,LUM,SERPING1,HNRNPU,KPNB1,PDIA3,CSPG4,CLU,HBA1,UBE2O,A2M,HSPA5,GP1BA,HBB,SNCA,PTMA,VCP,APOA2,SPTA1,YWHAB,OMD,HBD,TAF9,GOLM1,SAA1,C1S,LTBP1,ACAN,AHSG,CD44,PMEL,TGFBI,CFB,C1R,HPR,RAN,HNRNPC,SPTB,HIST1H4A,NCAM1
	GO BP	GO:0043299	Leukocyte degranulation	9	506	4.28	CTSG,CORO1A,A1BG,KPNB1,HBB,VCP,GIG25,AHSG,CD44
	GO BP	GO:0002366	Leukocyte activation involved in immune response	10	626	4.35	CTSG,LBP,CORO1A,A1BG,KPNB1,HBB,VCP,GIG25,AHSG,CD44
	GO BP	GO:0031333	Negative regulation of protein-containing complex assembly	5	133	4.35	CLU,HSPA5,SNCA,SPTA1,SPTB
	GO BP	GO:0042744	Hydrogen peroxide catabolic process	3	28	4.48	HBA1,HBB,HBD
	GO BP	GO:0018146	Keratan sulfate biosynthetic process	3	29	5.12	LUM,OMD,ACAN
	GO BP	GO:0002275	Myeloid cell activation involved in immune response	9	522	5.17	CTSG,LBP,A1BG,KPNB1,HBB,VCP,GIG25,AHSG,CD44
	GO BP	GO:0051239	Regulation of multicellular organismal process	26	3227	5.53	DCN,LBP,MGP,GPLD1,CRP,LUM,SERPING1,IL7R,VASN,CLU,HSPA5,GP1BA,SNCA,THBS4,EPB41,PLXNB1,APOA2,PI16,ASPN,OMD,PROS1,DSPP,SAA1,LTBP1,AHSG,HIST1H4A
	GO BP	GO:0006928	Movement of cell or subcellular component	16	1501	5.56	LBP,CORO1A,GPLD1,VASP,HNRNPU,KPNB1,CD248,CSPG4,THBS4,PLXNB1,SPTA1,PROS1,SAA1,CD44,SPTB,NCAM1
	GO BP	GO:0009895	Negative regulation of catabolic process	7	316	5.56	GPLD1,SLC4A1,HNRNPU,SNCA,APOA2,TAF9,HNRNPC
	GO BP	GO:0016043	Cellular component organization	37	5447	5.56	DCN,CTSG,EIF5,TUBB1,CORO1A,CLTA,VASP,NASP,SLC4A1,ANK1,LUM,HNRNPU,KPNB1,IL7R,CSPG4,CLU,A2M,SNCA,PTMA,EPB41,PLXNB1,VCP,APOA2,SPTA1,YWHAB,TAF9,GOLM1,DSPP,ACAN,CD44,PMEL,TGFBI,RAN,HNRNPC,SPTB,HIST1H4A,NCAM1
	GO BP	GO:1902904	Negative regulation of supramolecular fiber organization	5	143	5.56	CORO1A,CLU,SNCA,SPTA1,SPTB
	GO BP	GO:1902230	Negative regulation of intrinsic apoptotic signaling pathway in response to dna damage	3	32	6.23	CLU,TAF9,CD44
	GO BP	GO:0030512	Negative regulation of transforming growth factor beta receptor signaling pathway	4	81	6.34	VASN,HSPA5,ASPN,LTBP1
	GO BP	GO:0006935	Chemotaxis	9	545	6.42	SERPIND1,LBP,CORO1A,VASP,PLXNB1,SPTA1,SAA1,SPTB,NCAM1
	GO BP	GO:0071704	Organic substance metabolic process	47	7755	6.58	DCN,SPP2,SERPIND1,CTSG,EIF5,PON1,GPLD1,CLTA,NASP,SERPINA10,BLVRB,LUM,SERPING1,HNRNPU,KPNB1,PDIA3,CSPG4,CLU,UBE2O,A2M,HSPA5,GP1BA,SNCA,PTMA,VCP,APOA2,SPTA1,YWHAB,OMD,TAF9,GOLM1,SAA1,C1S,LTBP1,ACAN,AHSG,CD44,PMEL,TGFBI,CFB,C1R,HPR,RAN,HNRNPC,SPTB,HIST1H4A,NCAM1
	GO BP	GO:0010941	Regulation of cell death	17	1696	7.07	CORO1A,GPLD1,PDIA3,IL7R,CD248,CLU,HBA1,UBE2O,HSPA5,HBB,SNCA,PTMA,VCP,YWHAB,TAF9,CD44,HPR
	GO BP	GO:0009892	Negative regulation of metabolic process	25	3124	8.01	SPP2,SERPIND1,LBP,GPLD1,SERPINA10,SLC4A1,SERPING1,HNRNPU,CLU,NCL,UBE2O,A2M,SNCA,APOA2,YWHAB,PI16,TAF9,GIG25,PROS1,AHSG,CD44,C4B,RAN,HNRNPC,HIST1H4A
	GO BP	GO:0090288	Negative regulation of cellular response to growth factor stimulus	5	158	8.18	DCN,VASN,HSPA5,ASPN,LTBP1
	KEGG	hsa04610	Complement and coagulation cascades	10	82	1.3e-09	SERPIND1,SERPING1,CLU,A2M,C8B,PROS1,C1S,C4B,CFB,C1R
	KEGG	hsa04145	Phagosome	6	142	0.53	TUBB1,CORO1A,THBS4,THBS3,COLEC11,C1R
	KEGG	hsa04512	ECM-receptor interaction	5	88	0.53	GP1BA,THBS4,THBS3,DSPP,CD44
	KEGG	hsa05322	Systemic lupus erythematosus	5	93	0.53	CTSG,C8B,C1S,C4B,C1R
	KEGG	hsa05133	Pertussis	4	74	3.14	SERPING1,C1S,C4B,C1R
	KEGG	hsa05150	Staphylococcus aureus infection	4	86	0.28	C1S,C4B,CFB,C1R
	Reactome	HSA-166658	Complement cascade	10	57	3.13e-10	CRP,SERPING1,CLU,C8B,PROS1,C1S,COLEC11,C4B,CFB,C1R
	Reactome	HSA-977606	Regulation of Complement cascade	8	47	5.98e-08	SERPING1,CLU,C8B,PROS1,C1S,C4B,CFB,C1R
	Reactome	HSA-114608	Platelet degranulation	10	127	1.54e-07	SPP2,LGALS3BP,A1BG,SERPING1,CLU,A2M,HSPA5,GIG25,PROS1,AHSG
	Reactome	HSA-168256	Immune System	29	1956	1.64e-07	CTSG,TUBB1,LBP,CLTA,VASP,CRP,A1BG,SERPING1,KPNB1,PDIA3,IL7R,CLU,UBE2O,HSPA5,HBB,VCP,C8B,YWHAB,GIG25,PROS1,SAA1,C1S,AHSG,CD44,COLEC11,C4B,CFB,C1R,NCAM1
	Reactome	HSA-166663	Initial triggering of complement	6	22	4.78e-07	CRP,C1S,COLEC11,C4B,CFB,C1R
	Reactome	HSA-109582	Hemostasis	16	605	1.05e-06	SPP2,SERPIND1,TUBB1,LGALS3BP,A1BG,SERPING1,CLU,A2M,HSPA5,GP1BA,HBB,HBD,GIG25,PROS1,AHSG,CD44
	Reactome	HSA-168249	Innate Immune System	20	1025	1.25e-06	CTSG,LBP,CRP,A1BG,SERPING1,KPNB1,CLU,HBB,VCP,C8B,GIG25,PROS1,SAA1,C1S,AHSG,CD44,COLEC11,C4B,CFB,C1R
	Reactome	HSA-76002	Platelet activation, signaling and aggregation	11	260	3.06e-06	SPP2,LGALS3BP,A1BG,SERPING1,CLU,A2M,HSPA5,GP1BA,GIG25,PROS1,AHSG
	Reactome	HSA-381426	Regulation of Insulin-like Growth Factor (IGF) transport and uptake by Insulin-like Growth Factor Binding Proteins (IGFBPs)	8	124	1.41e-05	SPP2,SERPIND1,CTSG,SERPINA10,APOA2,GOLM1,LTBP1,AHSG
	Reactome	HSA-140837	Intrinsic Pathway of Fibrin Clot Formation	5	23	1.78e-05	SERPIND1,SERPING1,A2M,GP1BA,PROS1
	Reactome	HSA-8957275	Post-translational protein phosphorylation	7	107	7.46e-05	SPP2,SERPIND1,SERPINA10,APOA2,GOLM1,LTBP1,AHSG
	Reactome	HSA-1474244	Extracellular matrix organization	10	301	8.84e-05	DCN,CTSG,LUM,A2M,ASPN,DSPP,LTBP1,ACAN,CD44,NCAM1
	Reactome	HSA-166786	Creation of C4 and C2 activators	4	14	0.12	CRP,C1S,COLEC11,C1R
	Reactome	HSA-2173782	Binding and Uptake of Ligands by Scavenger Receptors	5	41	0.14	HBA1,HBB,SAA1,COLEC11,HPR
	Reactome	HSA-3000178	ECM proteoglycans	6	76	0.14	DCN,LUM,ASPN,DSPP,ACAN,NCAM1
	Reactome	HSA-3560782	Diseases associated with glycosaminoglycan metabolism	5	40	0.14	DCN,LUM,CSPG4,OMD,ACAN
	Reactome	HSA-173623	Classical antibody-mediated complement activation	3	7	1.27	CRP,C1S,C1R
	Reactome	HSA-3656243	Defective ST3GAL3 causes MCT12 and EIEE15	3	7	1.27	LUM,OMD,ACAN
	Reactome	HSA-1247673	Erythrocytes take up oxygen and release carbon dioxide	3	8	0.11	SLC4A1,HBA1,HBB
	Reactome	HSA-3656225	Defective CHST6 causes MCDC1	3	8	0.11	LUM,OMD,ACAN
	Reactome	HSA-3656244	Defective B4GALT1 causes B4GALT1-CDG (CDG-2d)	3	8	0.11	LUM,OMD,ACAN
	Reactome	HSA-373760	L1CAM interactions	6	119	0.11	TUBB1,CLTA,ANK1,SPTA1,SPTB,NCAM1
	Reactome	HSA-392499	Metabolism of proteins	22	1977	0.11	SPP2,SERPIND1,CTSG,EIF5,TUBB1,GPLD1,SERPINA10,ANK1,PDIA3,HSPA5,SNCA,VCP,APOA2,SPTA1,GOLM1,PROS1,SAA1,LTBP1,AHSG,TGFBI,HNRNPC,SPTB
	Reactome	HSA-1630316	Glycosaminoglycan metabolism	6	123	0.12	DCN,LUM,CSPG4,OMD,ACAN,CD44
	Reactome	HSA-5653656	Vesicle-mediated transport	12	660	0.13	TUBB1,CLTA,ANK1,IL7R,HBA1,HBB,SPTA1,YWHAB,SAA1,COLEC11,HPR,SPTB
	Reactome	HSA-1237044	Erythrocytes take up carbon dioxide and release oxygen	3	12	0.22	SLC4A1,HBA1,HBB
	Reactome	HSA-2022857	Keratan sulfate degradation	3	13	0.25	LUM,OMD,ACAN
	Reactome	HSA-2168880	Scavenging of heme from plasma	3	13	0.25	HBA1,HBB,HPR
	Reactome	HSA-597592	Post-translational protein modification	16	1390	0.01	SPP2,SERPIND1,TUBB1,GPLD1,SERPINA10,ANK1,PDIA3,VCP,APOA2,SPTA1,GOLM1,PROS1,LTBP1,AHSG,HNRNPC,SPTB
	Reactome	HSA-9637690	Response of Mtb to phagocytosis	3	23	1.44	CTSG,CORO1A,KPNB1
	Reactome	HSA-2022854	Keratan sulfate biosynthesis	3	27	2.36	LUM,OMD,ACAN
	Reactome	HSA-1474228	Degradation of the extracellular matrix	5	140	0.19	DCN,CTSG,A2M,ACAN,CD44
	Reactome	HSA-445095	Interaction between L1 and Ankyrins	3	31	3.23	ANK1,SPTA1,SPTB
	Reactome	HSA-1643685	Disease	16	1548	4.27	DCN,CTSG,TUBB1,CORO1A,CLTA,SLC4A1,LUM,SERPING1,KPNB1,CSPG4,GP1BA,VCP,YWHAB,OMD,ACAN,RAN
	Reactome	HSA-174577	Activation of C3 and C5	2	7	5.07	C4B,CFB
	Reactome	HSA-166665	Terminal pathway of complement	2	8	6.13	CLU,C8B
	Reactome	HSA-3595172	Defective CHST3 causes SEDCJD	2	8	6.13	DCN,CSPG4
	Reactome	HSA-3595174	Defective CHST14 causes EDS, musculocontractural type	2	8	6.13	DCN,CSPG4
	Reactome	HSA-3595177	Defective CHSY1 causes TPBS	2	8	6.13	DCN,CSPG4
	Reactome	HSA-6798695	Neutrophil degranulation	8	473	6.13	CTSG,A1BG,KPNB1,HBB,VCP,GIG25,AHSG,CD44
	Reactome	HSA-6807878	COPI-mediated anterograde transport	4	100	6.38	TUBB1,ANK1,SPTA1,SPTB
	Pathway analysis was carried out on Exo-prots differentially expressed in NB vs CTRL samples, and significantly enriched GO and hsa terms are shown. Pathways are listed by decreasing FDR and fold enrichment values.
	aName of the ontology defining a pathway. GO BP stands for gene ontology biological process. KEGG stands for Kyoto Encyclopedia of Genes and Genomes.
	bOfficial identifier of a GO biological process.
	cOfficial name of a GO biological process, KEGG, Reactome pathway.
	dNumber of identified genes.
	eNumber of total genes.
	fP value adjusted for FDR (False discovery rate). Values expressed as -log10. Adjusted p values lower than 0.05 are considered significant.
	gName of protein-coding genes.
