# Supplementary material for: Plasma-Derived Exosome Proteins as Novel Diagnostic and Prognostic Biomarkers in Neuroblastoma Patients
Source: Cells. 2023 Oct 25;12(21):2516. doi: 10.3390/cells12212516 (PMC10649754; doi:10.3390/cells12212516)
Supplement: Supplementary file 1 [file cells-12-02516-s001.zip › Supplementary Table S6.xlsx]

## Sheet: Suppl.Tab.6
	Supplementary Table S6. List of Exo-prot exclusively detectable in HR-NB or LR-NB samples
	Protein name	Gene namea	z-scoreb
	Tubulin alpha-1B chain	TUBA1B	5.60788
	Matrix metalloproteinase-19	MMP19	5.52819
	Secretogranin-2	SCG2	4.89898
	Haptoglobin-related protein	HPR	4.89898
	P-selectin glycoprotein ligand 1	SELPLG	4.67099
	Complement component C9	C9	4.44575
	Actin-related protein 2/3 complex subunit 2	ARPC2	4.42727
	Protein-tyrosine-phosphatase	PTPRJ	4.42727
	Heterogeneous nuclear ribonucleoprotein U-like protein 2	HNRNPUL2-BSCL2	4.36436
	Syndecan-4	SDC4	4.33389
	Complement component C7	C7	4.17399
	Apolipoprotein L1	APOL1	4.17399
	60S acidic ribosomal protein P2	RPLP2	4.17399
	Heterogeneous nuclear ribonucleoprotein M	HNRNPM	4.09878
	Eukaryotic translation initiation factor 3 subunit I	EIF3I	4.09878
	Monocyte differentiation antigen CD14	CD14	4.05556
	Extracellular superoxide dismutase [Cu-Zn]	SOD3	4.04819
	A-kinase anchor protein 12	AKAP12	4.04819
	Complement component C8 gamma chain	C8G	3.92336
	Sulfhydryl oxidase 1	QSOX1	3.83697
	C-reactive protein;C-reactive protein(1-205)	CRP	3.83697
	Complement C5;Complement C5 beta chain	C5	3.81064
	Protein BRICK1	BRK1	3.75604
	Proprotein convertase subtilisin/kexin type 9	PCSK9	3.75604
	Actin-related protein 2/3 complex subunit 3	ARPC3	3.75604
	Serine/threonine-protein kinase 10	STK10	3.67423
	Acidic leucine-rich nuclear phosphoprotein 32 family member A	ANP32A	3.57771
	RNA-binding protein Raly	RALY	3.57279
	Extracellular matrix protein 2	ECM2	3.55409
	Apolipoprotein C-IV	APOC4	3.55409
	Coagulation factor VIII;Factor VIIIa heavy chain, 200 kDa isoform	F8	3.51324
	Serum amyloid A-2 protein	SAA2	3.47619
	Receptor-type tyrosine-protein phosphatase zeta	PTPRZ1	3.4641
	Reelin	RELN	3.33333
	E3 ubiquitin-protein ligase HUWE1	HUWE1	3.33333
	Proteasome subunit beta type-6	PSMB6	3.31977
	Microtubule-associated protein RP/EB family member 2	MAPRE2	3.20053
	Seizure 6-like protein	SEZ6L	3.20053
	Dematin	DMTN	3.17819
	Serum amyloid A-1 protein	SAA1	3.17554
	Proteoglycan 4	PRG4	3.09839
	Serum paraoxonase/arylesterase 1	PON1	3.09076
	Calumenin	CALU	3.09076
	Platelet factor 4	PF4	3.09076
	Protein phosphatase 1 regulatory subunit 12A	PPP1R12A	3.06186
	Plasma kallikrein	KLKB1	2.9277
	Apolipoprotein B receptor	APOBR	2.9277
	Pentraxin-related protein PTX3	PTX3	2.92319
	Heparan-sulfate 6-O-sulfotransferase 3	HS6ST3	2.88675
	Fibulin-2	FBLN2	2.86271
	Heterogeneous nuclear ribonucleoprotein U	HNRNPU	2.86271
	Protein S100-A9	S100A9	2.84327
	Neurocan core protein	NCAN	2.84327
	Protein Z-dependent protease inhibitor	SERPINA10	2.84327
	Alpha-centractin	ACTR1A	2.84327
	Complement component C8 alpha chain	C8A	2.71618
	Proteasome subunit alpha type-5	PSMA5	2.61861
	Heterogeneous nuclear ribonucleoproteins C1/C2	HNRNPC	2.61861
	Lipopolysaccharide-binding protein	LBP	2.61861
	Protein MENT	MENT	2.61861
	Thyroxine-binding globulin	SERPINA7	2.61861
	Histidine-rich glycoprotein	HRG	2.61861
	LIM and senescent cell antigen-like-containing domain protein 1	LIMS1	2.60033
	Hemoglobin subunit gamma-2	HBG2	-2.61861
	Complement component C6	C6	-2.61861
	Appetite-regulating hormone	GHRL	-2.61861
	F-actin-capping protein subunit alpha-2	CAPZA2	-2.61861
	V-type proton ATPase subunit G 2	ATP6V1G2-DDX39B	-2.61861
	Drebrin-like protein	DBNL	-2.61861
	Signaling threshold-regulating transmembrane adapter 1	SIT1	-2.61861
	Ubiquitin-conjugating enzyme E2 variant 2	UBE2V2	-2.61861
	Endosialin	CD248	-2.66667
	Calcium-binding and coiled-coil domain-containing protein 1	CALCOCO1	-2.66667
	Heat shock protein beta-1	HSPB1	-2.66667
	Hematopoietic lineage cell-specific protein	HCLS1	-2.86271
	Mimecan	OGN	-2.86271
	Annexin	ANXA6	-2.92319
	Protein deglycase DJ-1	PARK7	-2.98142
	Hemoglobin subunit gamma-1	HBG1	-2.98142
	Integrin alpha-Iib	ITGA2B	-3.09839
	Vimentin	VIM	-3.09839
	Collagen alpha-1(VI) chain	COL6A1	-3.09839
	Prolow-density lipoprotein receptor-related protein 1	LRP1	-3.09839
	Serine/threonine-protein phosphatase 6 catalytic subunit	PPP6C	-3.17819
	Collagen alpha-1(XI) chain	COL11A1	-3.3282
	Dentin matrix acidic phosphoprotein 1	DMP1	-3.3282
	Syntaxin-7	STX7	-3.3282
	Trypsin-3	PRSS3	-3.4254
	Protein tyrosine phosphatase type IVA 2	PTP4A2	-3.55409
	Tubulin alpha-4A chain	TUBA4A	-3.55409
	Transformation/transcription domain-associated protein	TRRAP	-3.81064
	DNA polymerase epsilon subunit 3	POLE3	-3.92336
	Eosinophil peroxidase	EPX	-3.92336
	Adenine phosphoribosyltransferase	APRT	-3.92336
	Rho GDP-dissociation inhibitor 1	ARHGDIA	-4
	HLA class I histocompatibility antigen, A-74 alpha chain	HLA-A_DR1	-4
	RING finger protein 141	RNF141	-4.22239
	Guanine nucleotide-binding protein G(I)/G(S)/G(O) subunit gamma-12	GNG12	-4.22239
	PDZ and LIM domain protein 1	PDLIM1	-4.22239
	Protein transport protein Sec16A	SEC16A	-4.44575
	26S protease regulatory subunit 7	PSMC2	-4.44575
	EH domain-containing protein 1	EHD1	-4.44575
	Neuroendocrine secretory protein 55	GNAS	-4.6188
	Platelet glycoprotein Ib beta chain	GP1BB	-4.67099
	Thymosin beta-10	TMSB10	-4.67099
	Calponin;Calponin-2	CNN2	-4.77028
	Golgi integral membrane protein 4	GOLIM4	-4.89898
	Collagen alpha-2(XI) chain	COL11A2	-4.89898
	Adipocyte enhancer-binding protein 1	AEBP1	-5.13055
	Hemopexin	HPX	-5.21429
	Zyxin	ZYX	-5.36656
	ProSAAS	PCSK1N	-5.8554
	Collagen alpha-1(V) chain	COL5A1	-6.37302
	Plexin domain-containing protein 1	PLXDC1	-6.6453
	Phosphatidylinositol-glycan-specific phospholipase D	GPLD1	-6.6453
	The distribution of missing values between HR-NB and LR-NB samples was evaluated by two sample Z-test for proportions, and Exo-prots exclusively expressed in each sample are shown.
	aName of protein-coding gene.
	bProteins with z-test scores lower than -2.6 or higher than 2.6 (p<0.005) were considered to have statistically significant differences.
