# Supplementary material for: Plasma-Derived Exosome Proteins as Novel Diagnostic and Prognostic Biomarkers in Neuroblastoma Patients
Source: Cells. 2023 Oct 25;12(21):2516. doi: 10.3390/cells12212516 (PMC10649754; doi:10.3390/cells12212516)
Supplement: Supplementary file 1 [file cells-12-02516-s001.zip › Supplementary Table S7.xlsx]

## Sheet: Suppl.Tab.7
	Supplementary Table S7. Significantly enriched processes associated with Exo-prots exclusively detectable in HR-NB or LR-NB samples
	Ontologya	Gene set IDb	Pathway or process descriptionc	n Genesd	Pathway Genese	FDRf	Genesg
	GO BP	GO:0002376	Immune system process	47	2481	2.98e-10	STK10,LBP,C5,C8G,EPX,SELPLG,ARPC3,GPLD1,HRG,LRP1,CRP,SIT1,CNN2,C9,C6,PSMB6,PSMA5,ARPC2,PTX3,PF4,SCG2,CD14,CD248,APOL1,HCLS1,C7,ZYX,HUWE1,PRSS3,C8A,CAPZA2,QSOX1,S100A9,ACTR1A,SDC4,APRT,PTPRZ1,HLA-A,SAA1,PSMC2,PPP6C,PRG4,PTPRJ,DBNL,DMTN,BRK1,VIM
	GO BP	GO:0006950	Response to stress	55	3485	5.40e-10	STK10,LBP,PCSK1N,C5,C8G,EPX,HRG,LRP1,HSPB1,CRP,SERPINA10,ITGA2B,C9,C6,KLKB1,PSMB6,PSMA5,PTX3,PF4,PCSK9,SCG2,CD14,APOL1,C7,ZYX,HNRNPM,SEC16A,HBG1,HUWE1,ANXA6,TRRAP,F8,C8A,CAPZA2,S100A9,GNAS,PDLIM1,COL5A1,SDC4,POLE3,HBG2,SOD3,HLA-A,GP1BB,SAA1,PSMC2,PPP6C,RELN,DBNL,PARK7,UBE2V2,SAA2,HPR,VIM,EHD1
	GO BP	GO:0050896	Response to stimulus	85	8046	9.57e-10	STK10,LBP,PCSK1N,PON1,C5,C8G,EPX,SELPLG,ARPC3,GPLD1,HRG,LRP1,HSPB1,CRP,SIT1,SERPINA10,ITGA2B,OGN,CNN2,C9,C6,KLKB1,ARHGDIA,PSMB6,PSMA5,HNRNPU,ARPC2,PTX3,PF4,PCSK9,SCG2,CD14,MMP19,APOL1,HCLS1,C7,ZYX,HNRNPM,SEC16A,HBG1,GHRL,TUBA1B,HUWE1,ANXA6,TRRAP,F8,PRSS3,C8A,CAPZA2,COL6A1,QSOX1,S100A9,COL11A1,GNG12,GNAS,PDLIM1,COL5A1,SDC4,POLE3,APRT,HBG2,SOD3,PTPRZ1,HLA-A,GP1BB,AKAP12,SAA1,PPP1R12A,PSMC2,PPP6C,RE…
	GO BP	GO:0016192	Vesicle-mediated transport	38	1805	2.86e-09	STK10,LBP,EPX,ARPC3,HRG,LRP1,TUBA4A,CRP,ITGA2B,CNN2,HPX,PSMA5,ARPC2,PTX3,PF4,CD14,APOL1,SEC16A,HUWE1,F8,PRSS3,CAPZA2,QSOX1,STX7,S100A9,ACTR1A,APRT,SAA1,PSMC2,PPP6C,PRG4,PTPRJ,DBNL,DMTN,BRK1,HPR,APOBR,EHD1
	GO BP	GO:0002252	Immune effector process	27	969	2.44e-08	STK10,LBP,C5,C8G,EPX,ARPC3,LRP1,CRP,CNN2,C9,C6,PSMA5,ARPC2,PTX3,CD14,C7,HUWE1,PRSS3,C8A,QSOX1,S100A9,APRT,HLA-A,PSMC2,PTPRJ,DBNL,BRK1
	GO BP	GO:0006955	Immune response	34	1588	2.55e-08	STK10,LBP,C5,C8G,EPX,HRG,LRP1,CRP,SIT1,CNN2,C9,C6,PSMA5,PTX3,PF4,CD14,APOL1,C7,ZYX,HUWE1,PRSS3,C8A,CAPZA2,QSOX1,S100A9,APRT,HLA-A,SAA1,PSMC2,PPP6C,PRG4,PTPRJ,DBNL,VIM
	GO BP	GO:0051179	Localization	67	5591	2.55e-08	STK10,LBP,C5,EPX,SELPLG,ARPC3,GPLD1,HRG,TMSB10,LRP1,TUBA4A,HSPB1,CRP,ITGA2B,CNN2,HPX,PSMB6,PSMA5,HNRNPU,ARPC2,PTX3,PF4,MAPRE2,PCSK9,SCG2,CD14,CD248,APOL1,RPLP2,SEC16A,HBG1,SERPINA7,GHRL,TUBA1B,HUWE1,ANXA6,F8,PRSS3,CAPZA2,QSOX1,STX7,S100A9,ACTR1A,GNAS,PDLIM1,COL5A1,SDC4,APRT,HBG2,AKAP12,SAA1,PSMC2,PPP6C,RELN,PRG4,PTPRJ,DBNL,ANP32A,PARK7,DMTN,BRK1,SAA2,HPR,LIMS1,APOBR,APOC4,EHD1
	GO BP	GO:0002443	Leukocyte mediated immunity	22	641	3.79e-08	STK10,C5,C8G,EPX,CRP,CNN2,C9,C6,PSMA5,PTX3,CD14,C7,HUWE1,PRSS3,C8A,QSOX1,S100A9,APRT,HLA-A,PSMC2,PTPRJ,DBNL
	GO BP	GO:0050778	Positive regulation of immune response	21	607	8.84e-08	LBP,C5,C8G,ARPC3,GPLD1,HRG,CRP,C9,C6,HPX,PSMB6,PSMA5,ARPC2,C7,C8A,STX7,HLA-A,PSMC2,PTPRJ,PARK7,BRK1
	GO BP	GO:0001775	Cell activation	27	1075	1.19e-07	STK10,LBP,EPX,SELPLG,HRG,LRP1,HSPB1,ITGA2B,CNN2,PSMA5,PTX3,PF4,CD14,HUWE1,F8,PRSS3,QSOX1,S100A9,GNAS,APRT,HLA-A,GP1BB,AKAP12,SAA1,PSMC2,PTPRJ,DBNL
	GO BP	GO:0019835	Cytolysis	8	34	1.19e-07	C5,C8G,HRG,C9,C6,APOL1,C7,C8A
	GO BP	GO:0002684	Positive regulation of immune system process	25	949	2.02e-07	LBP,C5,C8G,ARPC3,GPLD1,HRG,CRP,ITGA2B,C9,C6,HPX,PSMB6,PSMA5,ARPC2,PF4,HCLS1,C7,C8A,STX7,GNAS,HLA-A,PSMC2,PTPRJ,PARK7,BRK1
	GO BP	GO:0006810	Transport	56	4353	2.02e-07	STK10,LBP,EPX,ARPC3,GPLD1,HRG,LRP1,TUBA4A,HSPB1,CRP,ITGA2B,CNN2,HPX,PSMB6,PSMA5,HNRNPU,ARPC2,PTX3,PF4,PCSK9,SCG2,CD14,APOL1,RPLP2,SEC16A,HBG1,SERPINA7,GHRL,TUBA1B,HUWE1,ANXA6,F8,PRSS3,CAPZA2,QSOX1,STX7,S100A9,ACTR1A,GNAS,APRT,HBG2,AKAP12,SAA1,PSMC2,PPP6C,PRG4,PTPRJ,DBNL,ANP32A,PARK7,DMTN,BRK1,HPR,APOBR,APOC4,EHD1
	GO BP	GO:0051234	Establishment of localization	57	4479	2.02e-07	STK10,LBP,EPX,ARPC3,GPLD1,HRG,LRP1,TUBA4A,HSPB1,CRP,ITGA2B,CNN2,HPX,PSMB6,PSMA5,HNRNPU,ARPC2,PTX3,PF4,PCSK9,SCG2,CD14,APOL1,RPLP2,SEC16A,HBG1,SERPINA7,GHRL,TUBA1B,HUWE1,ANXA6,F8,PRSS3,CAPZA2,QSOX1,STX7,S100A9,ACTR1A,GNAS,APRT,HBG2,AKAP12,SAA1,PSMC2,PPP6C,PRG4,PTPRJ,DBNL,ANP32A,PARK7,DMTN,BRK1,HPR,LIMS1,APOBR,APOC4,EHD1
	GO BP	GO:0042060	Wound healing	17	439	8.37e-07	HRG,HSPB1,SERPINA10,ITGA2B,KLKB1,PF4,HBG1,ANXA6,F8,CAPZA2,GNAS,COL5A1,SDC4,HBG2,GP1BB,SAA1,EHD1
	GO BP	GO:0002253	Activation of immune response	16	385	9.11e-07	C5,C8G,ARPC3,GPLD1,CRP,C9,C6,PSMB6,PSMA5,ARPC2,C7,C8A,HLA-A,PSMC2,PTPRJ,BRK1
	GO BP	GO:0006952	Defense response	28	1296	9.11e-07	LBP,C5,C8G,EPX,HRG,LRP1,CRP,C9,C6,KLKB1,PTX3,PF4,SCG2,CD14,APOL1,C7,ZYX,F8,C8A,CAPZA2,S100A9,HLA-A,SAA1,PPP6C,PARK7,SAA2,HPR,VIM
	GO BP	GO:0032940	Secretion by cell	24	979	1.45e-06	STK10,EPX,HRG,TUBA4A,ITGA2B,CNN2,PSMA5,PTX3,PF4,SCG2,CD14,GHRL,HUWE1,F8,PRSS3,QSOX1,S100A9,GNAS,APRT,PSMC2,PTPRJ,DBNL,PARK7,DMTN
	GO BP	GO:0048584	Positive regulation of response to stimulus	37	2257	1.62e-06	LBP,C5,C8G,ARPC3,GPLD1,HRG,LRP1,HSPB1,CRP,C9,C6,KLKB1,HPX,PSMB6,PSMA5,ARPC2,MAPRE2,SCG2,CD14,HCLS1,C7,GHRL,C8A,STX7,S100A9,GNAS,HLA-A,AKAP12,SAA1,PSMC2,RELN,PTPRJ,DBNL,PARK7,DMTN,BRK1,LIMS1
	GO BP	GO:0007596	Blood coagulation	14	303	2.50e-06	HRG,HSPB1,SERPINA10,ITGA2B,KLKB1,PF4,HBG1,F8,CAPZA2,GNAS,HBG2,GP1BB,SAA1,EHD1
	GO BP	GO:0045055	Regulated exocytosis	20	697	2.58e-06	STK10,EPX,HRG,TUBA4A,ITGA2B,CNN2,PSMA5,PTX3,PF4,CD14,HUWE1,F8,PRSS3,QSOX1,S100A9,APRT,PSMC2,PTPRJ,DBNL,DMTN
	GO BP	GO:0006958	Complement activation, classical pathway	7	38	3.32e-06	C5,C8G,CRP,C9,C6,C7,C8A
	GO BP	GO:0009987	Cellular process	109	15024	3.52e-06	STK10,LBP,PCSK1N,PON1,AEBP1,C5,C8G,EPX,SELPLG,ARPC3,GPLD1,HRG,TMSB10,LRP1,RALY,TUBA4A,HSPB1,SEZ6L,NCAN,CRP,SIT1,SERPINA10,ITGA2B,OGN,CNN2,C9,C6,KLKB1,RNF141,HPX,ARHGDIA,PSMB6,PSMA5,HNRNPU,ARPC2,PTX3,PF4,MAPRE2,PCSK9,SCG2,CD14,CD248,MMP19,APOL1,HCLS1,C7,RPLP2,ZYX,HNRNPM,SEC16A,HBG1,GHRL,TUBA1B,HUWE1,DMP1,ECM2,PTP4A2,ANXA6,TRRAP,F8,PRSS3,C8A,CAPZA2,COL6A1,QSOX1,STX7,S100A9,ACTR1A,COL11A1,GNG12,GNAS…
	GO BP	GO:0009605	Response to external stimulus	36	2310	7.42e-06	LBP,PCSK1N,PON1,C5,C8G,EPX,HRG,LRP1,HSPB1,CRP,CNN2,C9,C6,PTX3,PF4,PCSK9,SCG2,CD14,APOL1,C7,ZYX,GHRL,PRSS3,C8A,CAPZA2,S100A9,COL11A1,GNG12,HLA-A,AKAP12,SAA1,PPP6C,RELN,PTPRJ,SAA2,VIM
	GO BP	GO:0065008	Regulation of biological quality	50	4042	7.42e-06	PCSK1N,ARPC3,GPLD1,HRG,TMSB10,LRP1,RALY,HSPB1,CRP,SIT1,SERPINA10,ITGA2B,KLKB1,HPX,PSMB6,PSMA5,HNRNPU,ARPC2,PF4,PCSK9,HCLS1,C7,HNRNPM,SEC16A,HBG1,SERPINA7,GHRL,ANXA6,F8,CAPZA2,S100A9,GNAS,POLE3,APRT,HBG2,GP1BB,AKAP12,SAA1,PSMC2,RELN,PTPRJ,DBNL,ANP32A,PARK7,DMTN,BRK1,VIM,HNRNPC,APOC4,EHD1
	GO BP	GO:0009607	Response to biotic stimulus	26	1289	8.15e-06	LBP,C5,C8G,EPX,HRG,HSPB1,CRP,C9,C6,PTX3,PF4,CD14,APOL1,C7,ZYX,PRSS3,C8A,CAPZA2,S100A9,GNG12,HLA-A,AKAP12,SAA1,PPP6C,PTPRJ,VIM
	GO BP	GO:0070887	Cellular response to chemical stimulus	41	2919	8.15e-06	LBP,C5,EPX,SELPLG,ARPC3,GPLD1,LRP1,HSPB1,CNN2,PSMB6,PSMA5,HNRNPU,PF4,PCSK9,SCG2,CD14,HCLS1,ZYX,HNRNPM,HBG1,GHRL,TUBA1B,COL6A1,S100A9,GNAS,APRT,HBG2,SOD3,PTPRZ1,HLA-A,AKAP12,SAA1,PPP1R12A,PSMC2,PARK7,DMTN,SAA2,VIM,LIMS1,CALCOCO1,EHD1
	GO BP	GO:0002682	Regulation of immune system process	28	1514	1.21e-05	STK10,LBP,C5,C8G,ARPC3,GPLD1,HRG,CRP,SIT1,ITGA2B,C9,C6,HPX,PSMB6,PSMA5,ARPC2,PF4,HCLS1,C7,C8A,STX7,GNAS,SDC4,HLA-A,PSMC2,PTPRJ,PARK7,BRK1
	GO BP	GO:0006957	Complement activation, alternative pathway	5	13	1.65e-05	C5,C8G,C9,C7,C8A
	GO BP	GO:0050878	Regulation of body fluid levels	16	509	1.79e-05	HRG,HSPB1,SERPINA10,ITGA2B,KLKB1,PF4,HBG1,F8,CAPZA2,GNAS,APRT,HBG2,GP1BB,SAA1,DMTN,EHD1
	GO BP	GO:0051707	Response to other organism	25	1256	1.79e-05	LBP,C5,C8G,EPX,HRG,HSPB1,CRP,C9,C6,PTX3,PF4,CD14,APOL1,C7,ZYX,PRSS3,C8A,CAPZA2,S100A9,GNG12,HLA-A,AKAP12,SAA1,PPP6C,VIM
	GO BP	GO:0098542	Defense response to other organism	21	900	1.79e-05	LBP,C5,C8G,EPX,HRG,CRP,C9,C6,PTX3,PF4,CD14,APOL1,C7,ZYX,C8A,CAPZA2,S100A9,HLA-A,SAA1,PPP6C,VIM
	GO BP	GO:0010811	Positive regulation of cell-substrate adhesion	9	124	2.21e-05	HRG,ARPC2,DMP1,ECM2,SDC4,FBLN2,PTPRJ,DMTN,LIMS1
	GO BP	GO:0006959	Humoral immune response	12	275	2.87e-05	C5,C8G,HRG,CRP,C9,C6,PF4,C7,PRSS3,C8A,S100A9,HLA-A
	GO BP	GO:0065007	Biological regulation	96	12171	2.87e-05	STK10,LBP,PCSK1N,PON1,AEBP1,C5,C8G,EPX,ARPC3,GPLD1,HRG,TMSB10,LRP1,RALY,TUBA4A,HSPB1,SEZ6L,CRP,SIT1,SERPINA10,ITGA2B,OGN,CNN2,C9,C6,KLKB1,RNF141,HPX,ARHGDIA,PSMB6,PSMA5,HNRNPU,ARPC2,PTX3,PF4,MAPRE2,PCSK9,SCG2,CD14,CD248,HCLS1,C7,RPLP2,ZYX,HNRNPM,SEC16A,HBG1,SERPINA7,GHRL,HUWE1,DMP1,ECM2,ANXA6,TRRAP,F8,C8A,CAPZA2,QSOX1,STX7,S100A9,C1orf56,ACTR1A,GNG12,GNAS,PDLIM1,COL5A1,SDC4,EIF3I,POLE3,APRT,HBG2,…
	GO BP	GO:0030198	Extracellular matrix organization	13	338	3.19e-05	NCAN,ITGA2B,KLKB1,PTX3,MMP19,DMP1,ECM2,COL6A1,QSOX1,COL11A1,COL5A1,COL11A2,FBLN2
	GO BP	GO:0045087	Innate immune response	18	703	3.97e-05	LBP,C5,C8G,CRP,C9,C6,PTX3,CD14,APOL1,C7,ZYX,C8A,CAPZA2,S100A9,HLA-A,SAA1,PPP6C,VIM
	GO BP	GO:0048518	Positive regulation of biological process	62	6112	4.86e-05	STK10,LBP,PON1,C5,C8G,EPX,ARPC3,GPLD1,HRG,LRP1,HSPB1,CRP,ITGA2B,C9,C6,KLKB1,HPX,ARHGDIA,PSMB6,PSMA5,HNRNPU,ARPC2,PTX3,PF4,MAPRE2,PCSK9,SCG2,CD14,CD248,HCLS1,C7,SEC16A,GHRL,HUWE1,DMP1,ECM2,C8A,STX7,S100A9,GNAS,PDLIM1,SDC4,PTPRZ1,HLA-A,FBLN2,AKAP12,SAA1,PPP1R12A,PSMC2,RELN,PTPRJ,DBNL,PARK7,DMTN,BRK1,HPR,VIM,LIMS1,CALCOCO1,HNRNPC,APOC4,EHD1
	GO BP	GO:0050789	Regulation of biological process	92	11475	5.95e-05	STK10,LBP,PCSK1N,PON1,AEBP1,C5,C8G,EPX,ARPC3,GPLD1,HRG,TMSB10,LRP1,RALY,TUBA4A,HSPB1,SEZ6L,CRP,SIT1,SERPINA10,ITGA2B,OGN,CNN2,C9,C6,KLKB1,RNF141,HPX,ARHGDIA,PSMB6,PSMA5,HNRNPU,ARPC2,PTX3,PF4,MAPRE2,PCSK9,SCG2,CD14,CD248,HCLS1,C7,RPLP2,ZYX,HNRNPM,SEC16A,SERPINA7,GHRL,HUWE1,DMP1,ECM2,ANXA6,TRRAP,C8A,CAPZA2,QSOX1,STX7,S100A9,C1orf56,ACTR1A,GNG12,GNAS,PDLIM1,COL5A1,SDC4,EIF3I,POLE3,PTPRZ1,HLA-A,GP1BB…
	GO BP	GO:0044419	Interspecies interaction between organisms	30	1899	7.14e-05	LBP,C5,C8G,EPX,SELPLG,HRG,HSPB1,CRP,C9,C6,HPX,PSMB6,HNRNPU,PTX3,PF4,CD14,APOL1,C7,RPLP2,ZYX,PRSS3,C8A,CAPZA2,S100A9,GNG12,HLA-A,AKAP12,SAA1,PPP6C,VIM
	GO BP	GO:0051649	Establishment of localization in cell	34	2375	8.82e-05	STK10,EPX,HRG,TUBA4A,HSPB1,ITGA2B,CNN2,PSMA5,HNRNPU,PTX3,PF4,CD14,RPLP2,SEC16A,TUBA1B,HUWE1,F8,PRSS3,CAPZA2,QSOX1,STX7,S100A9,ACTR1A,GNAS,APRT,AKAP12,PSMC2,PPP6C,PTPRJ,DBNL,ANP32A,PARK7,DMTN,EHD1
	GO BP	GO:0006954	Inflammatory response	15	515	9.06e-05	LBP,C5,LRP1,CRP,KLKB1,PTX3,PF4,SCG2,CD14,F8,S100A9,SAA1,PARK7,SAA2,HPR
	GO BP	GO:0002526	Acute inflammatory response	7	74	9.95e-05	LBP,CRP,KLKB1,F8,SAA1,SAA2,HPR
	GO BP	GO:0002275	Myeloid cell activation involved in immune response	15	522	0.00010	STK10,LBP,EPX,CNN2,PSMA5,PTX3,CD14,HUWE1,PRSS3,QSOX1,S100A9,APRT,PSMC2,PTPRJ,DBNL
	GO BP	GO:0002920	Regulation of humoral immune response	7	75	0.00010	C5,C8G,C9,C6,HPX,C7,C8A
	GO BP	GO:0032970	Regulation of actin filament-based process	13	390	0.00012	ARPC3,HRG,TMSB10,LRP1,CNN2,ARHGDIA,ARPC2,HCLS1,CAPZA2,SDC4,DBNL,DMTN,BRK1
	GO BP	GO:0010810	Regulation of cell-substrate adhesion	10	212	0.00014	HRG,LRP1,ARPC2,DMP1,ECM2,SDC4,FBLN2,PTPRJ,DMTN,LIMS1
	GO BP	GO:0040011	Locomotion	23	1251	0.00017	LBP,C5,EPX,SELPLG,ARPC3,GPLD1,HRG,LRP1,ARPC2,PF4,SCG2,CD248,ANXA6,PRSS3,S100A9,PDLIM1,COL5A1,SDC4,SAA1,RELN,PTPRJ,BRK1,SAA2
	GO BP	GO:0051493	Regulation of cytoskeleton organization	15	546	0.00017	ARPC3,HRG,TMSB10,LRP1,ARHGDIA,HNRNPU,ARPC2,MAPRE2,HCLS1,CAPZA2,S100A9,SDC4,DBNL,DMTN,BRK1
	GO BP	GO:0002263	Cell activation involved in immune response	16	630	0.00018	STK10,LBP,EPX,LRP1,CNN2,PSMA5,PTX3,CD14,HUWE1,PRSS3,QSOX1,S100A9,APRT,PSMC2,PTPRJ,DBNL
	GO BP	GO:0043312	Neutrophil degranulation	14	484	0.00021	STK10,EPX,CNN2,PSMA5,PTX3,CD14,HUWE1,PRSS3,QSOX1,S100A9,APRT,PSMC2,PTPRJ,DBNL
	GO BP	GO:0032956	Regulation of actin cytoskeleton organization	12	348	0.00022	ARPC3,HRG,TMSB10,LRP1,ARHGDIA,ARPC2,HCLS1,CAPZA2,SDC4,DBNL,DMTN,BRK1
	GO BP	GO:0006928	Movement of cell or subcellular component	25	1501	0.00026	LBP,C5,EPX,SELPLG,ARPC3,GPLD1,LRP1,HSPB1,HNRNPU,ARPC2,PF4,SCG2,CD248,ANXA6,PRSS3,S100A9,ACTR1A,PDLIM1,COL5A1,SDC4,SAA1,RELN,BRK1,SAA2,VIM
	GO BP	GO:0030449	Regulation of complement activation	6	56	0.00027	C5,C8G,C9,C6,C7,C8A
	GO BP	GO:0043687	Post-translational protein modification	12	360	0.00028	GPLD1,SERPINA10,PSMB6,PSMA5,PCSK9,SCG2,APOL1,DMP1,PTP4A2,QSOX1,PSMC2,CALU
	GO BP	GO:0030168	Platelet activation	8	135	0.00029	HRG,HSPB1,ITGA2B,PF4,F8,GNAS,GP1BB,SAA1
	GO BP	GO:0043488	Regulation of mRNA stability	9	183	0.00029	HSPB1,PSMB6,PSMA5,HNRNPU,HNRNPM,PSMC2,ANP32A,VIM,HNRNPC
	GO BP	GO:0048870	Cell motility	20	1018	0.00029	LBP,C5,EPX,SELPLG,ARPC3,GPLD1,ARPC2,PF4,SCG2,CD248,ANXA6,PRSS3,S100A9,PDLIM1,COL5A1,SDC4,SAA1,RELN,BRK1,SAA2
	GO BP	GO:0002449	Lymphocyte mediated immunity	8	141	0.00038	C5,C8G,CRP,C9,C6,C7,C8A,HLA-A
	GO BP	GO:0051641	Cellular localization	37	2967	0.00041	STK10,EPX,HRG,TMSB10,TUBA4A,HSPB1,ITGA2B,CNN2,PSMA5,HNRNPU,PTX3,PF4,MAPRE2,CD14,RPLP2,SEC16A,TUBA1B,HUWE1,F8,PRSS3,CAPZA2,QSOX1,STX7,S100A9,ACTR1A,GNAS,APRT,AKAP12,PSMC2,PPP6C,RELN,PTPRJ,DBNL,ANP32A,PARK7,DMTN,EHD1
	GO BP	GO:0051893	Regulation of focal adhesion assembly	6	63	0.00043	HRG,LRP1,SDC4,PTPRJ,DMTN,LIMS1
	GO BP	GO:0042221	Response to chemical	47	4333	0.00047	LBP,PON1,C5,EPX,SELPLG,ARPC3,GPLD1,HRG,LRP1,HSPB1,CNN2,PSMB6,PSMA5,HNRNPU,PF4,PCSK9,SCG2,CD14,MMP19,HCLS1,ZYX,HNRNPM,HBG1,GHRL,TUBA1B,COL6A1,S100A9,GNG12,GNAS,APRT,HBG2,SOD3,PTPRZ1,HLA-A,AKAP12,SAA1,PPP1R12A,PSMC2,RELN,PTPRJ,PARK7,DMTN,SAA2,VIM,LIMS1,CALCOCO1,EHD1
	GO BP	GO:0071310	Cellular response to organic substance	32	2369	0.00047	LBP,SELPLG,ARPC3,GPLD1,LRP1,HSPB1,CNN2,PSMB6,PSMA5,HNRNPU,PF4,PCSK9,CD14,HCLS1,ZYX,HNRNPM,GHRL,TUBA1B,COL6A1,GNAS,APRT,PTPRZ1,HLA-A,AKAP12,SAA1,PSMC2,PARK7,DMTN,VIM,LIMS1,CALCOCO1,EHD1
	GO BP	GO:0002460	Adaptive immune response based on somatic recombination of immune receptors built from immunoglobulin superfamily domains	8	148	0.00048	C5,C8G,CRP,C9,C6,C7,C8A,HLA-A
	GO BP	GO:0051716	Cellular response to stimulus	61	6489	0.00064	STK10,LBP,PCSK1N,C5,EPX,SELPLG,ARPC3,GPLD1,LRP1,HSPB1,SIT1,ITGA2B,OGN,CNN2,ARHGDIA,PSMB6,PSMA5,HNRNPU,ARPC2,PF4,PCSK9,SCG2,CD14,HCLS1,ZYX,HNRNPM,SEC16A,HBG1,GHRL,TUBA1B,HUWE1,ANXA6,TRRAP,COL6A1,S100A9,GNG12,GNAS,POLE3,APRT,HBG2,SOD3,PTPRZ1,HLA-A,GP1BB,AKAP12,SAA1,PPP1R12A,PSMC2,RELN,PTPRJ,DBNL,ANP32A,PARK7,DMTN,UBE2V2,BRK1,SAA2,VIM,LIMS1,CALCOCO1,EHD1
	GO BP	GO:0022603	Regulation of anatomical structure morphogenesis	20	1095	0.00071	HRG,LRP1,HSPB1,C6,ARHGDIA,PSMB6,PSMA5,ARPC2,PF4,HCLS1,GHRL,HUWE1,DMP1,COL5A1,PSMC2,RELN,DBNL,DMTN,LIMS1,EHD1
	GO BP	GO:0097435	Supramolecular fiber organization	13	480	0.00071	ARPC3,TMSB10,ARPC2,HCLS1,ZYX,GHRL,COL11A1,PDLIM1,COL5A1,COL11A2,DMTN,BRK1,VIM
	GO BP	GO:0010770	Positive regulation of cell morphogenesis involved in differentiation	8	159	0.00075	LRP1,ARHGDIA,ARPC2,HCLS1,RELN,DBNL,DMTN,LIMS1
	GO BP	GO:0051130	Positive regulation of cellular component organization	21	1209	0.00082	ARPC3,HRG,LRP1,ARHGDIA,HNRNPU,ARPC2,PCSK9,CD14,HCLS1,GHRL,HUWE1,S100A9,SDC4,PSMC2,RELN,PTPRJ,DBNL,PARK7,BRK1,LIMS1,EHD1
	GO BP	GO:0006953	Acute-phase response	5	44	0.0012	LBP,CRP,F8,SAA1,SAA2
	GO BP	GO:0030833	Regulation of actin filament polymerization	8	173	0.0013	ARPC3,TMSB10,ARPC2,HCLS1,CAPZA2,DBNL,DMTN,BRK1
	GO BP	GO:0032103	Positive regulation of response to external stimulus	13	511	0.0013	LBP,HRG,LRP1,HSPB1,KLKB1,HPX,PSMB6,PSMA5,SCG2,GHRL,S100A9,PSMC2,PARK7
	GO BP	GO:1902903	Regulation of supramolecular fiber organization	11	368	0.0015	AEBP1,ARPC3,TMSB10,ARPC2,HCLS1,CAPZA2,SDC4,DBNL,PARK7,DMTN,BRK1
	GO BP	GO:0002576	Platelet degranulation	7	129	0.0017	HRG,TUBA4A,ITGA2B,PF4,F8,QSOX1,DMTN
	GO BP	GO:0001819	Positive regulation of cytokine production	12	461	0.0022	LBP,C5,EPX,LRP1,HSPB1,PF4,CD14,HLA-A,AKAP12,SAA1,PTPRJ,PARK7
	GO BP	GO:0016477	Cell migration	17	896	0.0022	LBP,C5,EPX,SELPLG,GPLD1,PF4,SCG2,CD248,ANXA6,PRSS3,S100A9,PDLIM1,COL5A1,SDC4,SAA1,RELN,SAA2
	GO BP	GO:0032760	Positive regulation of tumor necrosis factor production	6	88	0.0022	LBP,HSPB1,PF4,CD14,AKAP12,PTPRJ
	GO BP	GO:0002250	Adaptive immune response	10	317	0.0023	C5,C8G,CRP,SIT1,C9,C6,C7,C8A,HLA-A,DBNL
	GO BP	GO:0098869	Cellular oxidant detoxification	6	90	0.0023	EPX,HBG1,S100A9,HBG2,SOD3,PARK7
	GO BP	GO:0050918	Positive chemotaxis	5	53	0.0024	LRP1,SCG2,SAA1,PTPRJ,SAA2
	GO BP	GO:0007015	Actin filament organization	9	254	0.0025	ARPC3,TMSB10,ARPC2,HCLS1,ZYX,GHRL,PDLIM1,DMTN,BRK1
	GO BP	GO:0051894	Positive regulation of focal adhesion assembly	4	25	0.0025	HRG,SDC4,PTPRJ,LIMS1
	GO BP	GO:0032101	Regulation of response to external stimulus	18	1013	0.0026	LBP,C5,HRG,LRP1,HSPB1,KLKB1,HPX,PSMB6,PSMA5,SCG2,ZYX,GHRL,S100A9,HLA-A,SAA1,PSMC2,PARK7,DMTN
	GO BP	GO:0032879	Regulation of localization	33	2740	0.0027	STK10,LBP,PON1,C5,GPLD1,HRG,TMSB10,LRP1,HSPB1,CRP,ITGA2B,HNRNPU,PTX3,MAPRE2,PCSK9,CD14,HCLS1,SEC16A,GHRL,HUWE1,ANXA6,STX7,GNAS,SDC4,AKAP12,SAA1,PPP1R12A,RELN,PTPRJ,PARK7,DMTN,APOC4,EHD1
	GO BP	GO:0051240	Positive regulation of multicellular organismal process	25	1770	0.0027	LBP,C5,EPX,GPLD1,HRG,LRP1,HSPB1,C6,ARHGDIA,PF4,MAPRE2,CD14,HCLS1,GHRL,S100A9,GNAS,PTPRZ1,HLA-A,AKAP12,SAA1,RELN,PTPRJ,DBNL,PARK7,DMTN
	GO BP	GO:0010033	Response to organic substance	35	3011	0.0029	LBP,PON1,SELPLG,ARPC3,GPLD1,LRP1,HSPB1,CNN2,PSMB6,PSMA5,HNRNPU,PF4,PCSK9,CD14,MMP19,HCLS1,ZYX,HNRNPM,GHRL,TUBA1B,COL6A1,GNG12,GNAS,APRT,PTPRZ1,HLA-A,AKAP12,SAA1,PSMC2,PARK7,DMTN,VIM,LIMS1,CALCOCO1,EHD1
	GO BP	GO:0045321	Leukocyte activation	17	929	0.0030	STK10,LBP,EPX,SELPLG,CNN2,PSMA5,PTX3,CD14,HUWE1,PRSS3,QSOX1,S100A9,APRT,HLA-A,PSMC2,PTPRJ,DBNL
	GO BP	GO:0048522	Positive regulation of cellular process	53	5579	0.0030	STK10,LBP,C5,ARPC3,GPLD1,HRG,LRP1,HSPB1,CRP,ITGA2B,KLKB1,HPX,ARHGDIA,PSMB6,PSMA5,HNRNPU,ARPC2,PTX3,PF4,MAPRE2,PCSK9,SCG2,CD14,CD248,HCLS1,SEC16A,GHRL,HUWE1,DMP1,ECM2,STX7,S100A9,GNAS,PDLIM1,SDC4,PTPRZ1,HLA-A,FBLN2,AKAP12,SAA1,PPP1R12A,PSMC2,RELN,PTPRJ,DBNL,PARK7,DMTN,BRK1,HPR,VIM,LIMS1,CALCOCO1,EHD1
	GO BP	GO:0048583	Regulation of response to stimulus	43	4114	0.0030	LBP,C5,C8G,ARPC3,GPLD1,HRG,LRP1,HSPB1,SEZ6L,CRP,C9,C6,KLKB1,HPX,ARHGDIA,PSMB6,PSMA5,ARPC2,PF4,MAPRE2,PCSK9,SCG2,CD14,HCLS1,C7,ZYX,GHRL,C8A,STX7,S100A9,GNAS,HLA-A,AKAP12,SAA1,PSMC2,RELN,PTPRJ,DBNL,PARK7,DMTN,UBE2V2,BRK1,LIMS1
	GO BP	GO:0016043	Cellular component organization	52	5447	0.0033	ARPC3,TMSB10,LRP1,TUBA4A,SEZ6L,NCAN,ITGA2B,CNN2,C9,KLKB1,HNRNPU,ARPC2,PTX3,MAPRE2,MMP19,HCLS1,ZYX,SEC16A,GHRL,TUBA1B,HUWE1,DMP1,ECM2,ANXA6,TRRAP,F8,CAPZA2,COL6A1,QSOX1,STX7,ACTR1A,COL11A1,PDLIM1,COL5A1,SDC4,EIF3I,POLE3,COL11A2,PTPRZ1,FBLN2,PPP1R12A,PPP6C,RELN,DBNL,PARK7,DMTN,BRK1,VIM,LIMS1,HNRNPC,APOC4,EHD1
	GO BP	GO:0002697	Regulation of immune effector process	11	418	0.0038	LBP,C5,C8G,C9,C6,HPX,C7,C8A,STX7,HLA-A,PTPRJ
	GO BP	GO:0006909	Phagocytosis	8	210	0.0038	LBP,ARPC3,LRP1,CRP,ARPC2,PTX3,CD14,BRK1
	GO BP	GO:0032680	Regulation of tumor necrosis factor production	7	152	0.0038	LBP,HSPB1,PF4,CD14,GHRL,AKAP12,PTPRJ
	GO BP	GO:0110053	Regulation of actin filament organization	9	273	0.0038	ARPC3,TMSB10,ARPC2,HCLS1,CAPZA2,SDC4,DBNL,DMTN,BRK1
	GO BP	GO:1905952	Regulation of lipid localization	7	151	0.0038	PON1,LRP1,CRP,PCSK9,GHRL,APOC4,EHD1
	GO BP	GO:0008228	Opsonization	3	9	0.0040	LBP,CRP,PTX3
	GO BP	GO:0045785	Positive regulation of cell adhesion	11	423	0.0041	HRG,ARPC2,DMP1,ECM2,SDC4,HLA-A,FBLN2,SAA1,PTPRJ,DMTN,LIMS1
	GO BP	GO:0030029	Actin filament-based process	13	592	0.0044	ARPC3,TMSB10,CNN2,ARPC2,HCLS1,ZYX,GHRL,CAPZA2,PDLIM1,DBNL,DMTN,BRK1,VIM
	GO BP	GO:0040012	Regulation of locomotion	17	969	0.0045	STK10,LBP,C5,GPLD1,HRG,TMSB10,LRP1,HSPB1,ITGA2B,MAPRE2,SCG2,GHRL,SDC4,AKAP12,RELN,PTPRJ,DMTN
	GO BP	GO:0051239	Regulation of multicellular organismal process	36	3227	0.0045	LBP,C5,EPX,GPLD1,HRG,LRP1,HSPB1,CRP,ITGA2B,C6,KLKB1,ARHGDIA,PSMB6,PSMA5,PF4,MAPRE2,PCSK9,CD14,HCLS1,GHRL,DMP1,ANXA6,S100A9,GNAS,COL5A1,PTPRZ1,HLA-A,AKAP12,SAA1,PSMC2,RELN,PTPRJ,DBNL,PARK7,DMTN,VIM
	GO BP	GO:0044087	Regulation of cellular component biogenesis	17	971	0.0046	ARPC3,HRG,TMSB10,LRP1,HNRNPU,ARPC2,HCLS1,GHRL,CAPZA2,SDC4,PSMC2,PTPRJ,DBNL,PARK7,DMTN,BRK1,LIMS1
	GO BP	GO:0030036	Actin cytoskeleton organization	12	516	0.0050	ARPC3,TMSB10,CNN2,ARPC2,HCLS1,ZYX,GHRL,CAPZA2,PDLIM1,DBNL,DMTN,BRK1
	GO BP	GO:0061448	Connective tissue development	8	223	0.0054	GPLD1,GHRL,ANXA6,COL6A1,COL11A1,GNAS,COL5A1,COL11A2
	GO BP	GO:0019538	Protein metabolic process	43	4251	0.0059	STK10,PCSK1N,AEBP1,GPLD1,LRP1,NCAN,SERPINA10,KLKB1,RNF141,HPX,PSMB6,PSMA5,PCSK9,SCG2,MMP19,APOL1,RPLP2,HUWE1,DMP1,PTP4A2,TRRAP,F8,PRSS3,QSOX1,S100A9,COL11A1,EIF3I,POLE3,HS6ST3,PTPRZ1,HLA-A,GP1BB,SAA1,PPP1R12A,PSMC2,PPP6C,RELN,PTPRJ,DBNL,PARK7,UBE2V2,CALU,HPR
	GO BP	GO:0034097	Response to cytokine	18	1101	0.0062	LBP,SELPLG,CNN2,PSMB6,PSMA5,HNRNPU,PF4,CD14,HCLS1,ZYX,TUBA1B,PTPRZ1,HLA-A,AKAP12,SAA1,PSMC2,VIM,LIMS1
	GO BP	GO:0010591	Regulation of lamellipodium assembly	4	35	0.0066	HRG,ARPC2,DMTN,BRK1
	GO BP	GO:0030155	Regulation of cell adhesion	14	712	0.0066	HRG,LRP1,ARHGDIA,ARPC2,DMP1,ECM2,SDC4,HLA-A,FBLN2,SAA1,PPP1R12A,PTPRJ,DMTN,LIMS1
	GO BP	GO:0043254	Regulation of protein-containing complex assembly	11	451	0.0066	ARPC3,HRG,TMSB10,ARPC2,HCLS1,CAPZA2,PSMC2,DBNL,PARK7,DMTN,BRK1
	GO BP	GO:0051216	Cartilage development	7	171	0.0068	GPLD1,GHRL,ANXA6,COL6A1,COL11A1,GNAS,COL11A2
	GO BP	GO:0071345	Cellular response to cytokine stimulus	17	1013	0.0071	LBP,SELPLG,CNN2,PSMB6,PSMA5,HNRNPU,PF4,HCLS1,ZYX,TUBA1B,PTPRZ1,HLA-A,AKAP12,SAA1,PSMC2,VIM,LIMS1
	GO BP	GO:0051128	Regulation of cellular component organization	29	2402	0.0073	AEBP1,ARPC3,HRG,TMSB10,LRP1,ARHGDIA,HNRNPU,ARPC2,MAPRE2,PCSK9,CD14,HCLS1,GHRL,HUWE1,CAPZA2,S100A9,COL5A1,SDC4,PSMC2,RELN,PTPRJ,DBNL,PARK7,DMTN,BRK1,VIM,LIMS1,HNRNPC,EHD1
	GO BP	GO:0007010	Cytoskeleton organization	18	1126	0.0077	ARPC3,TMSB10,TUBA4A,CNN2,ARPC2,MAPRE2,HCLS1,ZYX,GHRL,TUBA1B,CAPZA2,ACTR1A,PDLIM1,PPP1R12A,DBNL,DMTN,BRK1,VIM
	GO BP	GO:0051050	Positive regulation of transport	16	923	0.0079	PON1,GPLD1,LRP1,PTX3,PCSK9,CD14,HCLS1,SEC16A,GHRL,HUWE1,SDC4,SAA1,RELN,PTPRJ,PARK7,EHD1
	GO BP	GO:0002429	Immune response-activating cell surface receptor signaling pathway	9	311	0.0083	ARPC3,GPLD1,PSMB6,PSMA5,ARPC2,HLA-A,PSMC2,PTPRJ,BRK1
	GO BP	GO:0032501	Multicellular organismal process	60	6933	0.0083	PCSK1N,SELPLG,GPLD1,HRG,LRP1,HSPB1,SEZ6L,NCAN,CRP,SERPINA10,ITGA2B,C6,KLKB1,ARHGDIA,HNRNPU,PTX3,PF4,PCSK9,SCG2,CD248,MMP19,HCLS1,PLXDC1,SEC16A,HBG1,GHRL,HUWE1,DMP1,ANXA6,F8,PRSS3,CAPZA2,COL6A1,S100A9,ACTR1A,COL11A1,GNG12,GNAS,PDLIM1,COL5A1,SDC4,COL11A2,APRT,HBG2,PTPRZ1,GP1BB,AKAP12,SAA1,PSMC2,RELN,PTPRJ,DBNL,PARK7,DMTN,BRK1,VIM,HNRNPC,APOBR,APOC4,EHD1
	GO BP	GO:0042743	Hydrogen peroxide metabolic process	4	39	0.0090	EPX,HBG1,HBG2,PARK7
	GO BP	GO:0001817	Regulation of cytokine production	14	742	0.0091	LBP,C5,EPX,LRP1,HSPB1,CRP,PF4,CD14,GHRL,HLA-A,AKAP12,SAA1,PTPRJ,PARK7
	GO BP	GO:0006898	Receptor-mediated endocytosis	7	184	0.0097	LRP1,HPX,CD14,APOL1,SAA1,DBNL,HPR
	GO BP	GO:0034381	Plasma lipoprotein particle clearance	4	40	0.0097	PCSK9,APOBR,APOC4,EHD1
	GO BP	GO:0030334	Regulation of cell migration	15	865	0.0125	STK10,LBP,C5,GPLD1,HRG,TMSB10,LRP1,HSPB1,ITGA2B,MAPRE2,SDC4,AKAP12,RELN,PTPRJ,DMTN
	GO BP	GO:0031329	Regulation of cellular catabolic process	15	875	0.0140	GPLD1,LRP1,HSPB1,PSMB6,PSMA5,HNRNPU,PCSK9,HNRNPM,HUWE1,QSOX1,PSMC2,ANP32A,PARK7,VIM,HNRNPC
	GO BP	GO:0001503	Ossification	8	265	0.0144	GPLD1,HNRNPU,DMP1,COL6A1,COL11A1,GNAS,PSMC2,HNRNPC
	GO BP	GO:1901888	Regulation of cell junction assembly	7	199	0.0149	HRG,LRP1,GHRL,SDC4,PTPRJ,DMTN,LIMS1
	GO BP	GO:0007597	Blood coagulation, intrinsic pathway	3	17	0.0154	KLKB1,F8,GP1BB
	GO BP	GO:0050794	Regulation of cellular process	82	10932	0.0154	STK10,LBP,PCSK1N,AEBP1,C5,ARPC3,GPLD1,HRG,TMSB10,LRP1,RALY,TUBA4A,HSPB1,SEZ6L,CRP,SIT1,SERPINA10,ITGA2B,OGN,CNN2,KLKB1,RNF141,HPX,ARHGDIA,PSMB6,PSMA5,HNRNPU,ARPC2,PTX3,PF4,MAPRE2,PCSK9,SCG2,CD14,CD248,HCLS1,ZYX,HNRNPM,SEC16A,SERPINA7,GHRL,HUWE1,DMP1,ECM2,ANXA6,TRRAP,CAPZA2,QSOX1,STX7,S100A9,C1orf56,ACTR1A,GNG12,GNAS,PDLIM1,COL5A1,SDC4,EIF3I,POLE3,PTPRZ1,HLA-A,GP1BB,FBLN2,AKAP12,SAA1,PPP1R12A,PSMC…
	GO BP	GO:0060326	Cell chemotaxis	7	204	0.0168	LBP,C5,PF4,SCG2,S100A9,SAA1,SAA2
	GO BP	GO:0006897	Endocytosis	10	433	0.0181	LRP1,HPX,CD14,APOL1,SAA1,PRG4,DBNL,HPR,APOBR,EHD1
	GO BP	GO:0051702	Interaction with symbiont	5	93	0.0192	HRG,CRP,PTX3,PF4,APOL1
	GO BP	GO:0097530	Granulocyte migration	5	93	0.0192	EPX,PF4,SCG2,S100A9,SAA1
	GO BP	GO:1905954	Positive regulation of lipid localization	5	93	0.0192	PON1,LRP1,GHRL,APOC4,EHD1
	GO BP	GO:0007166	Cell surface receptor signaling pathway	27	2325	0.0219	LBP,C5,ARPC3,GPLD1,HSPB1,ITGA2B,CNN2,ARHGDIA,PSMB6,PSMA5,ARPC2,PF4,CD14,ZYX,HNRNPM,GHRL,PTPRZ1,HLA-A,GP1BB,SAA1,PSMC2,RELN,PTPRJ,BRK1,VIM,LIMS1,CALCOCO1
	GO BP	GO:0007155	Cell adhesion	15	925	0.0231	STK10,SELPLG,HSPB1,NCAN,ITGA2B,ZYX,ECM2,COL6A1,S100A9,GNAS,PDLIM1,COL5A1,GP1BB,RELN,LIMS1
	GO BP	GO:0009636	Response to toxic substance	7	219	0.0241	PON1,EPX,HBG1,S100A9,HBG2,SOD3,PARK7
	GO BP	GO:0006935	Chemotaxis	11	545	0.0258	LBP,C5,HRG,LRP1,PF4,SCG2,S100A9,SAA1,RELN,PTPRJ,SAA2
	GO BP	GO:0007165	Signal transduction	45	4876	0.0258	STK10,LBP,PCSK1N,C5,ARPC3,GPLD1,LRP1,HSPB1,SIT1,ITGA2B,OGN,CNN2,ARHGDIA,PSMB6,PSMA5,ARPC2,PF4,SCG2,CD14,HCLS1,ZYX,HNRNPM,GHRL,ANXA6,S100A9,GNG12,GNAS,PTPRZ1,HLA-A,GP1BB,AKAP12,SAA1,PPP1R12A,PSMC2,RELN,PTPRJ,DBNL,ANP32A,PARK7,DMTN,BRK1,SAA2,VIM,LIMS1,CALCOCO1
	GO BP	GO:1901890	Positive regulation of cell junction assembly	5	102	0.0269	HRG,GHRL,SDC4,PTPRJ,LIMS1
	GO BP	GO:0061003	Positive regulation of dendritic spine morphogenesis	3	22	0.0272	HCLS1,RELN,DBNL
	GO BP	GO:0032535	Regulation of cellular component size	9	383	0.0303	ARPC3,TMSB10,LRP1,ARPC2,HCLS1,CAPZA2,DBNL,DMTN,BRK1
	GO BP	GO:0032270	Positive regulation of cellular protein metabolic process	21	1635	0.0306	STK10,C5,GPLD1,LRP1,KLKB1,HPX,PCSK9,HCLS1,GHRL,HUWE1,S100A9,SDC4,AKAP12,SAA1,PPP1R12A,PSMC2,RELN,PTPRJ,DBNL,PARK7,VIM
	GO BP	GO:1901564	Organonitrogen compound metabolic process	47	5244	0.0337	STK10,PCSK1N,PON1,AEBP1,GPLD1,LRP1,NCAN,SERPINA10,OGN,KLKB1,RNF141,HPX,PSMB6,PSMA5,PCSK9,SCG2,MMP19,APOL1,RPLP2,HUWE1,DMP1,PTP4A2,TRRAP,F8,PRSS3,QSOX1,S100A9,COL11A1,SDC4,EIF3I,POLE3,HS6ST3,APRT,PTPRZ1,HLA-A,GP1BB,SAA1,PPP1R12A,PSMC2,PPP6C,RELN,PTPRJ,DBNL,PARK7,UBE2V2,CALU,HPR
	GO BP	GO:0009967	Positive regulation of signal transduction	21	1654	0.0349	LBP,C5,LRP1,HPX,PSMB6,PSMA5,MAPRE2,CD14,HCLS1,GHRL,S100A9,GNAS,AKAP12,SAA1,PSMC2,RELN,PTPRJ,DBNL,PARK7,DMTN,LIMS1
	GO BP	GO:0044403	Symbiotic process	14	865	0.0349	SELPLG,HRG,HSPB1,CRP,HPX,PSMB6,HNRNPU,PTX3,PF4,APOL1,RPLP2,ZYX,HLA-A,VIM
	GO BP	GO:0033043	Regulation of organelle organization	18	1306	0.0359	ARPC3,HRG,TMSB10,LRP1,ARHGDIA,HNRNPU,ARPC2,MAPRE2,HCLS1,HUWE1,CAPZA2,S100A9,SDC4,DBNL,PARK7,DMTN,BRK1,HNRNPC
	GO BP	GO:0050900	Leukocyte migration	8	316	0.0381	LBP,EPX,SELPLG,PF4,SCG2,S100A9,SDC4,SAA1
	GO BP	GO:0072593	Reactive oxygen species metabolic process	5	112	0.0384	EPX,HBG1,HBG2,SOD3,PARK7
	GO BP	GO:0031347	Regulation of defense response	12	674	0.0387	LBP,KLKB1,HPX,PSMB6,PSMA5,ZYX,GHRL,S100A9,HLA-A,SAA1,PSMC2,PARK7
	GO BP	GO:0002478	Antigen processing and presentation of exogenous peptide antigen	6	174	0.0400	PSMB6,PSMA5,CAPZA2,ACTR1A,HLA-A,PSMC2
	GO BP	GO:0006521	Regulation of cellular amino acid metabolic process	4	64	0.0413	PSMB6,PSMA5,PSMC2,PARK7
	GO BP	GO:0038093	Fc receptor signaling pathway	6	177	0.0429	ARPC3,PSMB6,PSMA5,ARPC2,PSMC2,BRK1
	GO BP	GO:0051873	Killing by host of symbiont cells	3	27	0.0432	HRG,PF4,APOL1
	GO BP	GO:0010647	Positive regulation of cell communication	22	1823	0.0468	LBP,C5,GPLD1,LRP1,HPX,PSMB6,PSMA5,MAPRE2,CD14,HCLS1,GHRL,S100A9,GNAS,AKAP12,SAA1,PSMC2,RELN,PTPRJ,DBNL,PARK7,DMTN,LIMS1
	GO BP	GO:0042744	Hydrogen peroxide catabolic process	3	28	0.0471	EPX,HBG1,HBG2
	GO BP	GO:0023056	Positive regulation of signaling	22	1831	0.0487	LBP,C5,GPLD1,LRP1,HPX,PSMB6,PSMA5,MAPRE2,CD14,HCLS1,GHRL,S100A9,GNAS,AKAP12,SAA1,PSMC2,RELN,PTPRJ,DBNL,PARK7,DMTN,LIMS1
	KEGG	hsa04610	Complement and coagulation cascades	8	82	1.62e-05	C5,C8G,C9,C6,KLKB1,C7,F8,C8A
	KEGG	hsa05020	Prion disease	11	265	9.33e-05	C5,C8G,TUBA4A,C9,C6,PSMB6,PSMA5,C7,TUBA1B,C8A,PSMC2
	KEGG	hsa04512	ECM-receptor interaction	6	88	0.0019	ITGA2B,DMP1,COL6A1,SDC4,GP1BB,RELN
	KEGG	hsa05322	Systemic lupus erythematosus	6	93	0.0019	C5,C8G,C9,C6,C7,C8A
	KEGG	hsa05146	Amoebiasis	6	100	0.0023	C8G,HSPB1,C9,CD14,C8A,GNAS
	KEGG	hsa05012	Parkinson disease	7	240	0.0315	TUBA4A,PSMB6,PSMA5,TUBA1B,GNAS,PSMC2,PARK7
	KEGG	hsa05130	Pathogenic Escherichia coli infection	6	187	0.0419	ARPC3,TUBA4A,ARPC2,HCLS1,TUBA1B,BRK1
	Reactome	HSA-168249	Innate Immune System	29	1025	2.04e-09	STK10,LBP,C5,C8G,EPX,ARPC3,CRP,CNN2,C9,C6,PSMB6,PSMA5,ARPC2,PTX3,CD14,C7,HUWE1,PRSS3,C8A,CAPZA2,QSOX1,S100A9,APRT,HLA-A,SAA1,PSMC2,PTPRJ,DBNL,BRK1
	Reactome	HSA-166665	Terminal pathway of complement	6	8	9.85e-08	C5,C8G,C9,C6,C7,C8A
	Reactome	HSA-168256	Immune System	35	1956	5.72e-07	STK10,LBP,C5,C8G,EPX,ARPC3,TUBA4A,CRP,CNN2,C9,C6,PSMB6,PSMA5,ARPC2,PTX3,CD14,C7,TUBA1B,HUWE1,PRSS3,C8A,CAPZA2,QSOX1,S100A9,ACTR1A,APRT,PTPRZ1,HLA-A,SAA1,PSMC2,PTPRJ,DBNL,UBE2V2,BRK1,VIM
	Reactome	HSA-109582	Hemostasis	17	605	4.39e-05	SELPLG,HRG,TUBA4A,ITGA2B,KLKB1,PF4,TUBA1B,F8,CAPZA2,QSOX1,GNG12,GNAS,SDC4,HBG2,GP1BB,CALU,EHD1
	Reactome	HSA-166658	Complement cascade	7	57	4.39e-05	C5,C8G,CRP,C9,C6,C7,C8A
	Reactome	HSA-6798695	Neutrophil degranulation	15	473	4.70e-05	STK10,EPX,CNN2,PSMA5,PTX3,CD14,HUWE1,PRSS3,QSOX1,S100A9,APRT,HLA-A,PSMC2,PTPRJ,DBNL
	Reactome	HSA-977606	Regulation of Complement cascade	6	47	0.00018	C5,C8G,C9,C6,C7,C8A
	Reactome	HSA-1474244	Extracellular matrix organization	11	301	0.00050	NCAN,ITGA2B,KLKB1,MMP19,DMP1,COL6A1,COL11A1,COL5A1,SDC4,COL11A2,FBLN2
	Reactome	HSA-2168880	Scavenging of heme from plasma	4	13	0.00056	LRP1,HPX,APOL1,HPR
	Reactome	HSA-597592	Post-translational protein modification	23	1390	0.00092	GPLD1,TUBA4A,SERPINA10,PSMB6,PSMA5,PCSK9,SCG2,APOL1,SEC16A,TUBA1B,DMP1,PTP4A2,TRRAP,F8,CAPZA2,QSOX1,ACTR1A,HLA-A,PSMC2,PARK7,UBE2V2,CALU,HNRNPC
	Reactome	HSA-8957275	Post-translational protein phosphorylation	7	107	0.00092	SERPINA10,PCSK9,SCG2,APOL1,DMP1,QSOX1,CALU
	Reactome	HSA-2173782	Binding and Uptake of Ligands by Scavenger Receptors	5	41	0.0012	LRP1,HPX,APOL1,SAA1,HPR
	Reactome	HSA-392499	Metabolism of proteins	28	1977	0.0012	GPLD1,TUBA4A,SERPINA10,PSMB6,PSMA5,PCSK9,SCG2,APOL1,RPLP2,SEC16A,GHRL,TUBA1B,DMP1,PTP4A2,TRRAP,F8,CAPZA2,QSOX1,ACTR1A,GNG12,EIF3I,HLA-A,SAA1,PSMC2,PARK7,UBE2V2,CALU,HNRNPC
	Reactome	HSA-381426	Regulation of Insulin-like Growth Factor (IGF) transport and uptake by Insulin-like Growth Factor Binding Proteins (IGFBPs)	7	124	0.0016	SERPINA10,PCSK9,SCG2,APOL1,DMP1,QSOX1,CALU
	Reactome	HSA-114608	Platelet degranulation	7	127	0.0018	HRG,TUBA4A,ITGA2B,PF4,F8,QSOX1,CALU
	Reactome	HSA-422475	Axon guidance	13	547	0.0025	ARPC3,TUBA4A,NCAN,ITGA2B,PSMB6,PSMA5,ARPC2,RPLP2,TUBA1B,COL6A1,COL5A1,PSMC2,RELN
	Reactome	HSA-76002	Platelet activation, signaling and aggregation	9	260	0.0030	HRG,TUBA4A,ITGA2B,PF4,F8,QSOX1,GNG12,GP1BB,CALU
	Reactome	HSA-5653656	Vesicle-mediated transport	14	660	0.0036	ARPC3,LRP1,TUBA4A,HPX,ARPC2,APOL1,SEC16A,TUBA1B,F8,CAPZA2,ACTR1A,SAA1,GOLIM4,HPR
	Reactome	HSA-1442490	Collagen degradation	5	64	0.0050	MMP19,COL6A1,COL11A1,COL5A1,COL11A2
	Reactome	HSA-5610787	Hedgehog off state	6	110	0.0055	TUBA4A,PSMB6,PSMA5,TUBA1B,GNAS,PSMC2
	Reactome	HSA-8852276	The role of GTSE1 in G2/M progression after G2 checkpoint	5	75	0.0092	TUBA4A,PSMB6,PSMA5,TUBA1B,PSMC2
	Reactome	HSA-140877	Formation of Fibrin Clot (Clotting Cascade)	4	39	0.0094	KLKB1,PF4,F8,GP1BB
	Reactome	HSA-3000178	ECM proteoglycans	5	76	0.0094	NCAN,ITGA2B,DMP1,COL6A1,COL5A1
	Reactome	HSA-1236974	ER-Phagosome pathway	5	81	0.0115	PSMB6,PSMA5,CD14,HLA-A,PSMC2
	Reactome	HSA-9646399	Aggrephagy	4	42	0.0115	TUBA4A,TUBA1B,PARK7,VIM
	Reactome	HSA-69275	G2/M Transition	7	193	0.0122	TUBA4A,PSMB6,PSMA5,TUBA1B,ACTR1A,PPP1R12A,PSMC2
	Reactome	HSA-1474228	Degradation of the extracellular matrix	6	140	0.0124	KLKB1,MMP19,COL6A1,COL11A1,COL5A1,COL11A2
	Reactome	HSA-166020	Transfer of LPS from LBP carrier to CD14	2	2	0.0124	LBP,CD14
	Reactome	HSA-450531	Regulation of mRNA stability by proteins that bind AU-rich elements	5	85	0.0124	HSPB1,PSMB6,PSMA5,PSMC2,ANP32A
	Reactome	HSA-8948216	Collagen chain trimerization	4	44	0.0124	COL6A1,COL11A1,COL5A1,COL11A2
	Reactome	HSA-9651496	Defects of contact activation system (CAS) and kallikrein/kinin system (KKS)	3	16	0.0124	KLKB1,F8,GP1BB
	Reactome	HSA-5686938	Regulation of TLR by endogenous ligand	3	19	0.0153	LBP,CD14,S100A9
	Reactome	HSA-6811436	COPI-independent Golgi-to-ER retrograde traffic	4	50	0.0153	TUBA4A,TUBA1B,CAPZA2,ACTR1A
	Reactome	HSA-199977	ER to Golgi Anterograde Transport	6	152	0.0169	TUBA4A,SEC16A,TUBA1B,F8,CAPZA2,ACTR1A
	Reactome	HSA-450408	AUF1 (hnRNP D0) binds and destabilizes mRNA	4	53	0.0171	HSPB1,PSMB6,PSMA5,PSMC2
	Reactome	HSA-3371497	HSP90 chaperone cycle for steroid hormone receptors (SHR)	4	54	0.0178	TUBA4A,TUBA1B,CAPZA2,ACTR1A
	Reactome	HSA-140837	Intrinsic Pathway of Fibrin Clot Formation	3	23	0.0220	KLKB1,F8,GP1BB
	Reactome	HSA-3000171	Non-integrin membrane-ECM interactions	4	59	0.0233	COL11A1,COL5A1,SDC4,COL11A2
	Reactome	HSA-2022090	Assembly of collagen fibrils and other multimeric structures	4	61	0.0257	COL6A1,COL11A1,COL5A1,COL11A2
	Reactome	HSA-1643685	Disease	20	1548	0.0270	ARPC3,TUBA4A,NCAN,ITGA2B,OGN,KLKB1,PSMB6,PSMA5,ARPC2,CD14,RPLP2,TUBA1B,F8,GNG12,GNAS,SDC4,HLA-A,GP1BB,PSMC2,BRK1
	Reactome	HSA-109581	Apoptosis	6	173	0.0272	PSMB6,PSMA5,CD14,PSMC2,DBNL,VIM
	Reactome	HSA-162582	Signal Transduction	29	2741	0.0339	C5,ARPC3,LRP1,TUBA4A,HSPB1,ITGA2B,ARHGDIA,PSMB6,PSMA5,ARPC2,PF4,HNRNPM,GHRL,TUBA1B,TRRAP,COL6A1,S100A9,COL11A1,GNG12,GNAS,COL5A1,SDC4,COL11A2,SAA1,PPP1R12A,PSMC2,PTPRJ,BRK1,APOC4
	Reactome	HSA-8874081	MET activates PTK2 signaling	3	30	0.0371	COL11A1,COL5A1,COL11A2
	Reactome	HSA-8964046	VLDL clearance	2	6	0.0371	APOBR,APOC4
	Reactome	HSA-8964043	Plasma lipoprotein clearance	3	33	0.0461	PCSK9,APOBR,APOC4
	Pathway analysis was carried out on Exo-prots eclusively expressed in HR-NB vs LR-NBsamples, and significantly enriched GO and hsa terms are shown. Pathways are listed by decreasing FDR and fold enrichment values.
	aName of the ontology defining a pathway. GO BP stands for gene ontology biological process. KEGG stands for Kyoto Encyclopedia of Genes and Genomes.
	bOfficial identifier of a GO biological process.
	cOfficial name of a GO biological process, KEGG, Reactome pathway.
	dNumber of identified genes.
	eNumber of total genes.
	fP value adjusted for FDR (False discovery rate). Values expressed as -log10. Adjusted p values lower than 0.05 are considered significant.
	gName of protein-coding genes.
