# Supplementary material for: Plasma-Derived Exosome Proteins as Novel Diagnostic and Prognostic Biomarkers in Neuroblastoma Patients
Source: Cells. 2023 Oct 25;12(21):2516. doi: 10.3390/cells12212516 (PMC10649754; doi:10.3390/cells12212516)
Supplement: Supplementary file 1 [file cells-12-02516-s001.zip › Supplementary Table S8.xlsx]

## Sheet: Suppl.Tab.8
	Supplementary Table S8. Differentially expressed Exo-prot between HR-NB and LR-NB in the RF dataset
	Genea	adj P valueb	P valuec	logFCd	Type of regulatione
	MYH9	2.2e-09	1.2e-10	4.3449	Up
	C1R	5.4e-06	7.2e-07	3.4226	Up
	HBG1	9.1e-05	1.9e-05	2.949	Up
	HBG2	0.00033	8.2e-05	2.783	Up
	HBA1	4.9e-05	8.7e-06	2.6704	Up
	COTL1	1.3e-08	8.4e-10	2.6155	Up
	SLC4A1	7.5e-06	1e-06	2.4285	Up
	GNAS	5e-05	9e-06	2.4253	Up
	SPP2	0.00023	5.5e-05	2.3271	Up
	ITGB3	5.4e-10	2e-11	2.2076	Up
	NID2	8e-05	1.6e-05	2.2043	Up
	FN1	2.4e-06	3e-07	2.1724	Up
	DMTN	4.1e-08	2.8e-09	2.1336	Up
	NEO1	1.4e-15	2.1e-17	2.1202	Up
	HSPB1	2.6e-05	4.4e-06	2.1	Up
	FBLN1	2.1e-06	2.5e-07	2.0999	Up
	TUBA4A	0.0018	0.00052	1.8872	Up
	CALU	4.9e-07	4.9e-08	1.8723	Up
	ANXA6	0.00021	4.7e-05	1.8576	Up
	SEZ6	0.0019	0.00058	1.8084	Up
	SPARC	1.4e-05	2.3e-06	1.7939	Up
	STX11	2.2e-07	1.9e-08	1.7931	Up
	APOD	7.9e-09	4.8e-10	1.6796	Up
	BLVRB	0.00024	5.7e-05	1.6607	Up
	A0A1B0GTC6;A0A1B0GVS5;A0A1B0GVL1	9.2e-07	1e-07	1.6429	Up
	VASN	5.4e-10	2.1e-11	1.6313	Up
	TAGLN2	0.007	0.0025	1.6228	Up
	FERMT3	0.011	0.0042	1.6206	Up
	PLEK	0.036	0.019	1.6151	Up
	PON1	0.015	0.006	1.6149	Up
	CAPZA1	8e-05	1.6e-05	1.5656	Up
	SERPINC1	5.7e-06	7.7e-07	1.5427	Up
	APOA4	0.00011	2.4e-05	1.5121	Up
	SEZ6L	2.6e-05	4.6e-06	1.5066	Up
	CLEC11A	2.4e-06	2.9e-07	1.5057	Up
	HSPG2	0.00089	0.00025	1.4849	Up
	TRRAP	7.2e-05	1.4e-05	1.4813	Up
	HPX	1.9e-07	1.6e-08	1.4539	Up
	SCG2	0.01	0.0039	1.4204	Up
	PRSS3	5.5e-10	2.3e-11	1.3954	Up
	PCSK1N	0.00023	5.5e-05	1.3334	Up
	LTBP1	0.00081	0.00022	1.3227	Up
	RAN	0.004	0.0013	1.3107	Up
	NRP1	2e-06	2.3e-07	1.288	Up
	TF	0.0053	0.0018	1.2732	Up
	PTGES3	2.6e-08	1.8e-09	1.2668	Up
	HMGB1;HMGB1P1	0.021	0.0092	1.2595	Up
	SH3BGRL3	0.028	0.013	1.2521	Up
	SEZ6L2	0.021	0.0092	1.2461	Up
	CSPG4	0.0039	0.0013	1.2307	Up
	HS6ST3	4.6e-07	4.3e-08	1.2265	Up
	PDGFRB	0.00011	2.5e-05	1.2172	Up
	SPP1	1.5e-05	2.4e-06	1.2141	Up
	VGF	7.2e-05	1.4e-05	1.2068	Up
	GNB1	0.0066	0.0023	1.1926	Up
	THBS4	0.011	0.0043	1.1775	Up
	ALDOA	0.027	0.013	1.1578	Up
	CFL1	0.029	0.014	1.133	Up
	COL12A1	0.024	0.01	1.1208	Up
	TUFM	1.1e-06	1.3e-07	1.1189	Up
	A2M	0.0053	0.0018	1.0881	Up
	F13A1	0.039	0.021	1.0738	Up
	HEG1	0.00024	5.7e-05	1.0416	Up
	ACAN	0.0013	0.00039	1.0288	Up
	IGKV3D;11	0.0027	0.00084	1.0255	Up
	SNCA	0.025	0.011	0.9999	Up
	BIN2	0.0053	0.0018	0.9961	Up
	SDC4	6.3e-05	1.2e-05	0.9912	Up
	C7	0.0066	0.0023	0.9894	Up
	COPA	0.032	0.016	0.9823	Up
	PF4;PF4V1	0.005	0.0017	0.9642	Up
	EIF5	0.019	0.0081	0.9563	Up
	SHBG	0.032	0.016	0.9455	Up
	TNC	0.032	0.016	0.9157	Up
	APP	0.015	0.0058	0.9062	Up
	COL5A1	0.0053	0.0019	0.8974	Up
	IGHG1	0.022	0.0098	0.8817	Up
	PLXDC1	3.6e-05	6.4e-06	0.8616	Up
	EPB41	0.037	0.019	0.8463	Up
	AEBP1	0.0012	0.00035	0.8252	Up
	PMEL	0.025	0.011	0.8249	Up
	PDIA3	0.0004	0.0001	0.8099	Up
	APEH	9.3e-08	7e-09	0.8019	Up
	AGRN	0.014	0.0056	0.7996	Up
	VTN	6.5e-05	1.2e-05	0.7984	Up
	MXRA5	0.00051	0.00013	0.7901	Up
	PLG	0.009	0.0034	0.7581	Up
	OGN	0.00066	0.00018	0.738	Up
	KNG1	0.00098	0.00028	0.7312	Up
	CLSTN1	0.039	0.021	0.7264	Up
	FMOD	0.046	0.025	0.7171	Up
	CNN2	0.032	0.016	0.7039	Up
	TTR	0.017	0.0072	0.6765	Up
	HNRNPM	0.038	0.02	0.6609	Up
	PTPN23	0.027	0.012	0.6519	Up
	CD248	0.038	0.02	0.6241	Up
	APOBR	0.0046	0.0015	0.6147	Up
	RSU1	0.031	0.015	0.6092	Up
	ST8SIA4	0.018	0.0076	-0.5938	Down
	APOA2	0.0034	0.0011	-0.6235	Down
	POLE3	0.0092	0.0035	-0.7183	Down
	AGT	0.035	0.018	-0.7191	Down
	MASP2	0.021	0.0091	-0.7335	Down
	PDIA3	0.0071	0.0026	-0.7375	Down
	LRP1	1.2e-05	1.8e-06	-0.7414	Down
	PROS1	0.034	0.017	-0.7852	Down
	APLP1	0.044	0.023	-0.8276	Down
	ACTA1;ACTC1;ACTG2;ACTA2	0.014	0.0056	-0.8754	Down
	HPR	0.0053	0.0018	-0.8779	Down
	HSP90B1	0.00021	4.7e-05	-0.8891	Down
	C4B	0.0011	0.00031	-0.9014	Down
	CALCOCO1	0.0045	0.0015	-0.9613	Down
	TUBA1B;TUBA1A;TUBA3C	0.027	0.013	-0.9871	Down
	IGLC6	0.034	0.017	-1.0037	Down
	MMP19	0.00011	2.3e-05	-1.0533	Down
	YWHAQ	0.025	0.011	-1.0753	Down
	QSOX1	0.0024	0.00075	-1.0969	Down
	F10	8.4e-06	1.2e-06	-1.1499	Down
	GRIPAP1	0.037	0.019	-1.1533	Down
	YWHAH	0.039	0.021	-1.1622	Down
	FGB	0.00033	8.1e-05	-1.1659	Down
	CLTA	0.015	0.006	-1.168	Down
	NRP2	0.00082	0.00023	-1.2491	Down
	ITIH3	1.4e-10	3.3e-12	-1.2577	Down
	IGKC	6.3e-05	1.2e-05	-1.2618	Down
	F8	8.4e-06	1.2e-06	-1.2849	Down
	F9	0.0021	0.00064	-1.3648	Down
	ITIH4	0.0069	0.0025	-1.4041	Down
	PRG4	0.00039	9.8e-05	-1.4135	Down
	SERPING1	1.1e-07	8.8e-09	-1.418	Down
	BTD	4.3e-08	3.1e-09	-1.4254	Down
	NAP1L1	0.037	0.019	-1.4292	Down
	APOL1	4.6e-07	4.4e-08	-1.4499	Down
	SERPINA10	0.00023	5.4e-05	-1.4679	Down
	YWHAE	0.0019	0.00057	-1.4857	Down
	SERPINF2	0.0095	0.0036	-1.5046	Down
	AKAP12	0.0093	0.0035	-1.5066	Down
	FGG	0.0036	0.0011	-1.5658	Down
	NAP1L1	0.0048	0.0016	-1.7014	Down
	IGHA1	0.00025	6.1e-05	-1.7635	Down
	SERPINA3	1.3e-09	7.2e-11	-1.8529	Down
	NASP	0.016	0.0065	-1.8555	Down
	YWHAG	1.4e-05	2.1e-06	-1.8939	Down
	APOB	8e-06	1.1e-06	-1.9303	Down
	APOF	2.8e-07	2.5e-08	-2.0829	Down
	DKK3	1.5e-17	1.4e-19	-2.1122	Down
	RPLP2	3.8e-06	4.9e-07	-2.1748	Down
	CD14	6.5e-12	1.4e-13	-2.2039	Down
	C5	3.8e-07	3.5e-08	-2.2311	Down
	PDIA4	1.2e-09	5.6e-11	-2.2475	Down
	CALR	7.5e-07	7.8e-08	-2.2865	Down
	APOC4	5e-10	1.7e-11	-2.386	Down
	HNRNPU	3.8e-06	4.8e-07	-2.4125	Down
	IGHM	5.6e-10	2.5e-11	-2.4438	Down
	SAA2	1.4e-05	2.3e-06	-2.563	Down
	CHGA	1.6e-05	2.7e-06	-2.7481	Down
	HP	0.00061	0.00016	-2.788	Down
	HSP90AB1	0.00018	4e-05	-3.0329	Down
	TPM4	0.00039	0.0001	-3.0549	Down
	SAA1	9.9e-05	2.1e-05	-3.2336	Down
	C9	2.1e-10	6e-12	-3.3355	Down
	LBP	6.5e-12	1.3e-13	-3.6829	Down
	HSP90AA1	2.1e-10	6.5e-12	-3.9154	Down
	KIF20B	1.3e-09	7.2e-11	-3.9556	Down
	APOC4;APOC2;APOC2	3.2e-18	9.8e-21	-4.1027	Down
	SAA2;SAA4;SAA2	1.1e-15	1.4e-17	-4.6838	Down
	HIST1H4A	7.5e-07	7.9e-08	-4.7459	Down
	TTN	1.5e-17	1.1e-19	-5.0544	Down
	EV-prot expression profile was evaluated in HR-NB and LR-NB samples, and comparative analysis of expression differences between the two sample groups was carried out by two-sample Student’s t-test after imputation by RF method. EV-prots are listed by decreasing FC value.
	aName of protein-coding genes.
	bP value adjusted for FDR (False discovery rate). Values expressed as -log10. Adjusted p values lower than 0.05 are considered significant.
	cValues expressed as -log10. P values lower than 0.05 are considered significant.
	dFold change values expressed as log2 after RF imputation method. FC values greater than 0.67 are reported.
	eType of regulation of the exo-Prot found specifically differentially expressed in HR-NB vs LR-NB samples
