# Supplementary material for: Plasma-Derived Exosome Proteins as Novel Diagnostic and Prognostic Biomarkers in Neuroblastoma Patients
Source: Cells. 2023 Oct 25;12(21):2516. doi: 10.3390/cells12212516 (PMC10649754; doi:10.3390/cells12212516)
Supplement: Supplementary file 1 [file cells-12-02516-s001.zip › Supplementary Table S9_.xlsx]

## Sheet: Suppl.Tab.9
	Supplementary Table S9. Differentially expressed Exo-prot between HR-NB and LR-NB in the QRILC dataset
	Genea	adj P valueb	P valuec	logFCd	Type of regulatione
	HBG1	3.9e-05	4.1e-06	4.6083	Up
	ZYX	1.1e-06	6.3e-08	4.0758	Up
	MYH9	8.9e-06	7.2e-07	3.9581	Up
	GPLD1	3.3e-12	4.6e-14	3.8929	Up
	HPX	1.7e-11	3e-13	3.3496	Up
	HBG2	0.0044	0.0012	3.2408	Up
	HSPB1	6.1e-05	7e-06	2.9515	Up
	EHD1	0.00013	1.6e-05	2.861	Up
	EPX	0.00093	0.00018	2.8367	Up
	C1R	0.0033	0.0008	2.6995	Up
	HBA1	8.5e-05	1.1e-05	2.6704	Up
	GNAS	0.00057	9.5e-05	2.577	Up
	TMSB10	0.00077	0.00014	2.4416	Up
	APRT	0.0033	0.0008	2.4059	Up
	COL11A2	8.4e-06	6.2e-07	2.3734	Up
	SPP2	0.00041	6.6e-05	2.3271	Up
	SH3BGRL3	0.0084	0.0026	2.3115	Up
	SERPINC1	8.9e-06	7.4e-07	2.2764	Up
	SPARC	8.1e-05	9.6e-06	2.2742	Up
	VASN	0.00016	2.2e-05	2.255	Up
	FN1	7.1e-06	5e-07	2.1724	Up
	GNB1	0.011	0.0038	2.1603	Up
	CD248	0.0015	0.0003	2.1186	Up
	MIF	0.038	0.015	2.1039	Up
	USP15	0.0095	0.0031	2.0843	Up
	TF	0.0032	0.00074	2.0624	Up
	FBLN1	0.0026	0.00058	1.9567	Up
	RAN	0.014	0.005	1.9531	Up
	NID2	0.021	0.0079	1.9445	Up
	PLXDC1	1.4e-05	1.2e-06	1.7779	Up
	SLC4A1	0.0096	0.0031	1.7598	Up
	EPB41	0.008	0.0024	1.7557	Up
	SNCA	0.023	0.009	1.7547	Up
	CAPZA1	0.0033	0.0008	1.7348	Up
	APOA4	0.00026	3.8e-05	1.5121	Up
	CLEC11A	8.9e-06	7.5e-07	1.5057	Up
	HSPG2	0.0015	0.00033	1.4849	Up
	THBS2	0.008	0.0024	1.4332	Up
	PLXDC2	0.0027	0.0006	1.4136	Up
	ACAN	0.0052	0.0015	1.3607	Up
	LTBP1	0.038	0.015	1.3451	Up
	SHBG	0.0086	0.0027	1.3287	Up
	KNG1	0.00079	0.00015	1.3176	Up
	APOD	0.0042	0.0011	1.2664	Up
	CSPG4	0.0056	0.0016	1.2307	Up
	VGF	0.012	0.0043	1.2225	Up
	SPP1	6e-05	6.7e-06	1.2141	Up
	PDGFRB	0.0091	0.0029	1.1951	Up
	THBS4	0.014	0.0051	1.1775	Up
	A2M	0.008	0.0024	1.0881	Up
	NRP1	0.0044	0.0012	1.0865	Up
	HEG1	0.00068	0.00012	1.0416	Up
	COL6A1	0.017	0.0063	1.0008	Up
	TNC	0.044	0.018	0.9157	Up
	APP	0.02	0.0074	0.9062	Up
	AGRN	0.02	0.0075	0.7996	Up
	VTN	0.00038	6e-05	0.7984	Up
	TTR	0.027	0.01	0.6765	Up
	APOA2	0.0082	0.0025	-0.6235	Down
	PDIA3	0.012	0.0042	-0.7375	Down
	PROS1	0.049	0.02	-0.7852	Down
	HSP90B1	0.00072	0.00013	-0.8891	Down
	C4B	0.0027	0.00059	-0.9014	Down
	IGKC	0.013	0.0046	-1.0584	Down
	ST8SIA4	0.0049	0.0014	-1.0705	Down
	F10	4e-05	4.3e-06	-1.1499	Down
	FGB	0.00077	0.00014	-1.1659	Down
	NRP2	0.0015	0.00033	-1.2491	Down
	ITIH3	5e-09	2.1e-10	-1.2577	Down
	FBLN2	0.036	0.014	-1.338	Down
	F9	0.0033	0.00082	-1.3648	Down
	ITIH4	0.0091	0.0029	-1.4041	Down
	SERPING1	8.1e-07	4.5e-08	-1.418	Down
	YWHAE	0.0031	0.00071	-1.4857	Down
	C8G	0.0084	0.0026	-1.4953	Down
	PSMA5	0.036	0.014	-1.4973	Down
	FGG	0.0049	0.0014	-1.5658	Down
	EIF3I	0.0056	0.0016	-1.6133	Down
	SELPLG	0.0015	0.00032	-1.6604	Down
	SOD3	0.0037	0.00095	-1.7137	Down
	IGHA1	0.0005	8.2e-05	-1.7635	Down
	NAP1L1	0.049	0.021	-1.7866	Down
	NCAN	0.0044	0.0011	-1.799	Down
	SERPINA3	8.3e-09	3.8e-10	-1.8529	Down
	YWHAH	0.018	0.0064	-1.874	Down
	YWHAG	3.4e-05	3.4e-06	-1.8939	Down
	APOB	2e-05	1.9e-06	-1.9303	Down
	SERPINF2	0.017	0.0062	-1.9494	Down
	PTPRJ	0.0013	0.00026	-2.1741	Down
	PDIA4	4.9e-09	1.9e-10	-2.2475	Down
	NASP	0.01	0.0035	-2.2716	Down
	CALR	1.7e-06	1.1e-07	-2.3859	Down
	S100A9	0.0037	0.00094	-2.3958	Down
	APOF	0.0047	0.0013	-2.429	Down
	IGHM	2.5e-09	7.8e-11	-2.4438	Down
	ECM2	0.00021	2.9e-05	-2.4947	Down
	PRG4	1.5e-05	1.4e-06	-2.667	Down
	CHGA	3.4e-05	3.5e-06	-2.7481	Down
	HP	0.00093	0.00018	-2.788	Down
	AKAP12	0.00025	3.5e-05	-2.79	Down
	HSP90AB1	0.0003	4.6e-05	-3.0329	Down
	TPM4	0.00065	0.00011	-3.0549	Down
	CRP	0.0097	0.0032	-3.1437	Down
	HNRNPU	6.1e-07	3.2e-08	-3.2581	Down
	KIF20B	0.0013	0.00027	-3.3099	Down
	SERPINA10	0.00025	3.7e-05	-3.6043	Down
	HSP90AA1	4.7e-10	1.1e-11	-3.9154	Down
	APOC4	7e-10	2e-11	-3.9408	Down
	APOC4-APOC2;APOC2	1.8e-17	6.2e-20	-4.1027	Down
	SAA2	0.00013	1.7e-05	-4.3731	Down
	SAA2-SAA4;SAA2	5.3e-15	3.7e-17	-4.6838	Down
	HIST1H4A	1.5e-06	9.4e-08	-4.7459	Down
	SAA1	8.5e-05	1e-05	-4.8329	Down
	LBP	2.7e-11	5.7e-13	-4.8498	Down
	C5	4.3e-07	2.1e-08	-5.2047	Down
	C9	9.6e-13	1e-14	-5.3246	Down
	HPR	3.5e-09	1.2e-10	-5.6525	Down
	EV-prot expression profile was evaluated in HR-NB and LR-NB samples, and comparative analysis of expression differences between the two sample groups was carried out by two-sample Student’s t-test after imputation by QRILC method. EV-prots are listed by decreasing FC value.
	aName of protein-coding genes.
	bP value adjusted for FDR (False discovery rate). Values expressed as -log10. Adjusted p values lower than 0.05 are considered significant.
	cValues expressed as -log10. P values lower than 0.05 are considered significant.
	dFold change values expressed as log2 after QRILC imputation method. FC values greater than 0.67 are reported.
	eType of regulation of the exo-Prot found specifically differentially expressed in HR-NB vs LR-NB samples
